# Supplementary material for: Sleep duration and overactive bladder syndrome in US adults: a propensity score matching cohort study using NHANES 2005–2018
Source: Front Neurol. 2025 May 13;16:1537796. doi: 10.3389/fneur.2025.1537796 (PMC12106041; doi:10.3389/fneur.2025.1537796)
Supplement: Supplementary file 1 [file Table_1.xlsx]

## Sheet: Sheet1
seqn	Gender	Age	Race	Education level	Marital status	Annual household	Drinking status	BMI	Hypertension	Hypercholesteremia	Diabetes	Sleep duration	smoke	urge urinary incontinence score	Nocturia score	OABSS
41475	2	62	5	2	1	2	2	58.04	1	2	2	1	1	0	1	0
41477	1	71	3	2	1	2	2	30.05	1	1	1	2	2	0	1	0
41482	1	64	1	1	1	2	1	33.64	1	2	2	2	2	3	2	1
41483	1	66	4	3	1	2	2	44.06	1	1	1	1	1	0	3	1
41485	2	30	2	1	1	2	2	25.99	2	2	2	1	1	1	1	0
41486	2	61	1	1	1	2	2	31.21	1	1	2	1	1	0	1	0
41487	1	27	5	3	5	2	1	23.44	1	2	2	2	1	0	0	0
41489	2	40	1	2	1	2	1	36.59	2	2	2	1	1	0	0	0
41490	2	66	4	3	1	2	1	27.69	2	1	2	2	2	0	1	0
41492	1	72	3	1	1	1	1	29.02	1	2	2	2	1	0	0	0
41493	2	77	3	1	2	2	2	19.96	2	2	2	2	3	0	1	0
41501	1	70	3	1	5	2	2	36.27	1	2	1	2	2	0	0	0
41502	1	29	1	2	1	2	1	29.13	2	2	2	2	3	0	0	0
41504	1	63	3	3	1	2	1	23.32	1	1	2	2	2	0	1	0
41514	1	70	3	3	5	2	1	29.65	1	2	1	2	2	0	1	0
41516	2	74	3	1	1	2	1	36.95	1	1	1	1	2	0	0	0
41518	1	50	3	3	1	2	1	29.12	2	2	2	2	1	0	0	0
41519	1	70	4	2	1	2	1	28.35	1	1	1	1	3	1	2	1
41522	1	72	3	3	1	1	1	26.28	1	2	2	2	1	0	1	0
41523	1	28	4	2	1	2	2	31.23	1	2	2	1	1	1	2	1
41526	2	64	3	2	3	2	1	25.84	2	1	2	2	2	0	1	0
41527	1	44	3	2	1	1	1	26.89	1	1	2	2	1	1	1	0
41531	1	43	2	1	1	2	1	26.2	2	2	2	1	1	0	0	0
41536	2	44	3	3	1	2	1	28.83	1	1	2	2	1	0	2	0
41541	2	43	3	3	1	2	1	35.7	1	1	2	1	1	0	1	0
41542	2	60	4	2	1	2	2	32.83	1	1	1	2	1	0	2	0
41545	2	40	1	1	1	2	1	28.36	1	1	2	2	3	0	1	0
41546	2	45	3	3	3	2	2	30.81	2	1	2	2	1	0	1	0
41547	1	49	3	3	1	2	1	32.7	1	2	2	1	1	0	3	1
41548	2	24	3	1	5	1	1	25.06	2	2	2	1	2	0	2	0
41549	2	61	4	2	3	1	1	35.01	1	1	2	1	1	1	1	0
41552	1	54	3	3	4	1	1	21.34	2	2	2	1	2	0	3	1
41556	1	38	3	1	1	2	1	35.45	1	2	2	1	3	0	0	0
41562	1	50	3	3	5	2	1	36.8	2	2	2	1	1	0	1	0
41565	1	72	3	2	1	2	1	24.46	2	1	2	2	3	0	3	1
41570	1	55	3	1	4	1	2	20.62	2	1	2	1	3	0	3	1
41573	2	32	1	2	1	2	2	23.94	2	2	2	1	1	0	2	0
41575	1	76	1	1	3	2	1	27.77	2	2	2	1	2	0	1	0
41576	1	68	4	1	1	2	1	34.2	2	2	1	2	3	3	3	1
41578	2	67	3	3	1	2	1	19.69	1	2	2	2	1	2	1	1
41579	2	71	3	2	1	2	1	19.12	2	1	2	2	2	1	1	0
41587	2	44	4	3	5	1	1	26.34	2	2	2	2	1	0	0	0
41589	1	76	1	3	1	1	1	29.83	2	2	2	3	2	0	0	0
41594	1	38	3	3	5	2	1	29.26	2	1	2	1	2	0	1	0
41595	2	76	3	1	2	1	2	18.49	2	2	2	1	3	0	0	0
41599	2	52	2	3	1	2	1	31.63	1	1	2	1	1	0	1	0
41607	2	46	3	2	1	2	1	26.7	2	2	2	2	2	0	1	0
41611	2	75	3	2	2	1	2	25.23	1	2	1	1	2	0	2	0
41612	2	80	3	1	1	2	2	28.65	2	1	2	2	1	0	1	0
41613	1	71	4	3	1	2	1	32.42	2	1	1	3	2	1	3	1
41616	2	67	4	1	3	1	1	33.37	1	1	2	2	2	0	2	0
41617	2	80	3	2	2	1	2	23.74	1	1	2	3	2	2	2	1
41618	2	46	3	3	1	2	1	37.79	2	2	1	1	1	0	2	0
41619	1	20	1	1	5	1	2	40.58	1	2	2	3	1	0	0	0
41624	2	68	2	1	1	2	1	25.83	1	2	1	2	1	0	2	0
41626	1	24	2	3	5	2	1	27	2	1	2	2	3	0	1	0
41627	2	80	3	2	1	2	2	24.04	2	2	2	2	2	0	2	0
41628	2	23	3	3	3	1	1	23.35	2	2	2	2	2	0	0	0
41636	2	61	1	2	1	2	2	26.44	2	2	2	2	1	0	1	0
41639	1	37	1	3	4	2	1	30.2	2	2	2	2	1	0	1	0
41642	2	73	3	2	2	1	1	27.16	2	1	2	2	1	0	2	0
41648	1	58	3	2	1	2	2	28.51	1	1	2	1	1	0	2	0
41652	2	70	5	3	1	2	2	26.43	1	1	2	2	1	1	2	1
41666	2	43	3	3	1	2	1	32.41	1	1	2	2	2	0	1	0
41668	1	66	4	3	1	2	1	28.28	2	1	2	1	1	0	0	0
41671	1	80	3	2	3	2	2	25.76	1	1	2	3	1	0	2	0
41672	2	63	1	1	1	2	1	23.42	1	1	2	1	1	0	1	0
41675	2	71	3	2	2	1	1	24.53	2	2	1	1	3	3	2	1
41676	2	61	3	3	6	2	1	23.31	2	1	2	2	2	0	1	0
41677	1	71	3	2	1	2	2	36.98	1	1	2	2	1	0	1	0
41680	1	63	4	2	1	1	2	51.91	1	1	1	1	1	0	1	0
41682	2	44	3	3	1	2	1	29.41	2	2	2	2	2	0	0	0
41683	1	72	3	3	1	2	1	27.19	1	2	2	3	1	0	2	0
41688	1	49	3	1	1	2	1	29.28	2	1	2	2	3	0	1	0
41690	1	52	1	3	1	2	1	30.95	1	1	2	2	2	0	1	0
41691	1	60	3	2	1	2	1	31.98	1	1	2	2	1	0	0	0
41693	1	50	4	3	2	2	1	35.12	2	2	2	1	3	0	2	0
41694	2	60	2	3	3	2	1	26.06	1	1	2	1	2	0	2	0
41697	2	28	2	1	1	2	1	29.98	2	2	2	2	1	0	1	0
41698	1	42	3	3	1	2	1	34.52	2	2	2	2	1	0	0	0
41699	1	51	4	3	1	2	2	41.12	1	2	1	2	2	0	0	0
41700	1	55	3	1	6	2	1	26.47	1	1	2	1	3	0	1	0
41702	2	55	4	2	3	2	2	45.13	2	2	2	2	1	2	2	1
41705	1	62	4	2	1	2	1	23.29	2	2	2	2	3	0	0	0
41711	2	73	3	2	1	2	1	29.08	1	1	2	2	1	0	1	0
41715	2	74	3	2	1	2	1	24.33	1	2	2	2	1	0	2	0
41717	2	72	3	1	1	2	2	23.87	1	1	1	2	2	1	2	1
41718	2	50	1	1	1	1	2	35.28	2	2	2	2	1	3	2	1
41725	2	77	3	2	2	1	2	26.36	2	1	2	2	1	1	3	1
41727	2	22	3	3	5	2	1	31.44	2	1	2	2	1	0	1	0
41728	2	47	3	3	1	2	2	18.2	2	2	2	2	1	1	2	1
41729	1	53	3	1	1	2	1	38.63	1	2	2	2	2	0	2	0
41730	1	35	1	1	1	2	1	28.49	2	1	2	2	3	0	1	0
41731	2	46	1	2	5	1	1	31.91	2	2	2	1	1	1	2	1
41733	1	38	3	2	5	2	1	34	1	2	2	1	1	0	2	0
41735	2	64	3	3	1	2	2	25.4	1	2	2	2	1	0	1	0
41739	1	69	4	1	5	1	1	30.93	1	2	1	1	1	1	3	1
41740	1	79	4	3	4	2	2	28.18	1	2	2	1	1	1	3	1
41749	2	28	1	3	1	2	1	27.84	2	2	2	1	1	0	0	0
41751	2	73	3	2	1	2	2	40.45	1	1	1	3	1	1	1	0
41753	1	78	3	3	2	2	1	37.68	2	2	2	2	2	0	1	0
41755	2	79	3	1	2	1	2	25.79	1	1	2	2	2	0	0	0
41756	2	60	1	1	1	2	2	29.56	2	1	2	2	1	0	3	1
41760	2	73	3	2	2	1	2	28.2	1	1	2	2	1	0	1	0
41761	2	54	3	3	1	2	1	23.05	1	2	2	2	1	0	1	0
41762	1	32	3	3	5	2	1	34.96	2	2	2	2	1	0	1	0
41764	1	54	3	3	1	2	1	26.09	1	1	2	2	2	0	1	0
41767	1	21	1	1	5	1	2	20.83	2	1	2	2	1	0	0	0
41768	2	57	1	3	1	2	2	28.5	1	1	2	2	1	0	3	1
41770	2	71	2	1	2	2	2	31.13	1	2	2	1	1	1	2	1
41771	2	80	2	1	2	2	1	26.75	2	2	2	2	1	0	0	0
41772	1	69	2	1	1	2	1	25.95	2	2	2	2	2	0	0	0
41776	2	48	1	3	1	2	1	24.24	2	1	2	2	1	0	1	0
41780	2	64	3	1	3	1	1	47.06	1	1	1	3	1	0	1	0
41782	1	66	3	2	1	2	1	32.03	2	1	2	1	3	1	0	0
41783	2	80	3	3	2	1	2	26.65	2	1	2	2	1	1	1	0
41791	1	78	3	1	1	2	1	35.68	1	1	2	2	2	1	2	1
41793	1	43	3	2	5	1	2	39.23	1	1	2	2	1	0	2	0
41794	1	44	3	2	1	2	2	30.29	2	1	2	1	3	0	0	0
41797	1	69	3	2	1	2	1	28.15	1	1	2	1	2	0	1	0
41802	2	30	3	2	1	2	1	23.64	2	2	2	1	1	0	0	0
41809	1	35	1	2	1	2	1	41.09	1	2	2	1	3	0	2	0
41811	2	36	1	3	1	2	1	25.14	2	1	2	2	1	0	0	0
41819	1	25	4	2	5	2	1	29.69	2	2	2	2	3	0	2	0
41820	2	79	1	1	2	2	2	29.97	2	1	1	2	1	2	2	1
41825	2	63	4	3	2	2	1	24.65	1	2	2	2	3	0	1	0
41827	1	78	3	3	1	2	1	25.65	2	1	2	3	1	1	3	1
41834	1	43	3	3	1	2	1	27.36	2	2	2	2	3	0	0	0
41838	2	58	3	1	1	2	2	36.21	1	2	2	2	1	0	1	0
41840	2	75	3	1	1	1	2	30.19	1	2	1	2	1	3	3	1
41844	2	36	3	2	5	2	1	33.06	1	1	2	1	3	0	2	0
41852	1	65	3	2	1	2	1	25.09	2	2	2	2	2	0	2	0
41858	1	60	3	3	5	1	1	20.83	2	2	2	1	3	0	3	1
41863	2	48	4	2	3	2	1	29.9	2	1	2	2	2	0	1	0
41864	1	44	1	3	3	2	1	32.64	1	1	2	2	1	0	2	0
41865	1	76	4	3	1	2	1	28.03	1	1	2	1	2	0	2	0
41867	1	35	3	1	1	2	1	37.11	1	1	1	1	1	1	0	0
41868	1	78	3	1	1	2	1	29.9	2	2	2	1	2	2	2	1
41869	1	28	3	3	1	2	1	31.45	2	2	2	2	1	0	0	0
41871	2	65	3	3	1	2	2	19.65	2	2	2	1	1	1	3	1
41873	2	78	3	2	1	2	2	24.31	1	1	2	2	1	0	2	0
41875	2	51	2	1	1	2	1	30.82	2	1	1	2	1	1	2	1
41877	2	42	4	3	5	2	1	21.87	2	1	2	2	1	0	1	0
41878	2	46	3	2	4	2	1	27.03	2	2	2	2	3	0	1	0
41879	2	80	3	3	1	1	2	31.63	2	2	1	3	2	1	2	1
41881	1	70	3	2	1	2	1	29.87	1	1	2	2	2	0	0	0
41882	2	59	1	1	5	2	1	34.91	1	1	2	2	2	1	2	1
41883	2	42	2	3	5	2	2	59.13	2	2	2	2	1	1	1	0
41888	1	71	3	2	6	1	1	28.65	2	1	2	2	3	0	2	0
41889	1	32	1	2	3	2	1	22.25	2	2	2	1	1	0	0	0
41897	1	77	3	3	1	2	1	30.81	1	1	2	3	2	0	2	0
41898	2	54	4	3	3	2	1	29.9	2	2	1	1	1	2	1	1
41902	1	36	4	2	1	2	1	47.54	2	2	2	1	1	0	2	0
41904	2	70	3	2	1	2	1	38.48	1	1	1	2	2	1	3	1
41907	2	23	2	1	6	2	1	31.24	2	2	2	1	3	0	2	0
41908	2	55	1	1	1	2	2	33.64	2	2	1	2	1	0	0	0
41912	2	56	4	3	3	2	1	46.52	2	2	2	1	1	0	1	0
41915	2	63	3	3	1	2	1	26.65	2	2	2	1	2	1	0	0
41918	2	53	3	1	1	1	1	24.18	1	1	2	2	3	2	2	1
41919	2	53	1	3	1	2	1	24.88	2	2	2	2	1	0	2	0
41923	2	60	3	3	3	2	2	25.77	1	2	2	2	1	0	1	0
41927	1	38	3	3	1	2	1	19.24	2	2	2	1	1	0	1	0
41942	2	44	3	3	1	2	2	23.66	2	2	2	2	3	0	0	0
41944	2	39	3	1	6	1	1	27.86	2	2	2	2	3	0	0	0
41946	2	65	4	2	2	1	1	32.26	1	2	2	1	2	0	1	0
41952	2	71	3	3	1	2	2	34.22	2	1	2	3	2	0	1	0
41960	2	80	3	2	2	2	1	25.8	2	2	2	2	1	3	3	1
41961	1	46	3	2	1	2	1	30.45	2	1	1	1	1	0	1	0
41962	1	48	3	2	1	2	1	29.51	1	2	2	2	1	0	0	0
41963	1	66	1	1	1	1	1	24.84	1	2	2	2	2	0	1	0
41966	1	62	5	2	1	2	2	21.36	1	1	2	2	2	0	1	0
41969	2	61	3	2	1	2	2	32.58	1	1	2	2	1	0	1	0
41973	1	71	3	3	3	2	1	32.71	1	1	1	2	3	2	0	0
41981	2	55	1	3	3	2	2	48.47	1	1	2	2	1	0	2	0
41988	2	52	3	1	1	1	1	23.95	2	2	2	1	3	0	1	0
41993	2	59	3	3	1	2	1	19.67	2	2	2	2	3	2	0	0
42001	1	22	3	2	5	2	1	25.62	2	2	2	2	1	0	3	1
42002	1	52	4	3	3	2	1	31.25	1	1	2	1	1	0	1	0
42003	1	68	1	1	2	1	1	25.31	1	1	2	1	1	1	3	1
42004	1	52	1	2	1	2	1	33.05	1	2	2	2	1	1	3	1
42005	1	80	3	3	2	2	1	29.44	1	1	2	3	3	0	1	0
42015	2	79	3	3	1	2	2	20.31	1	1	2	2	1	0	3	1
42016	1	24	3	3	6	2	1	25.61	2	2	2	2	1	0	0	0
42021	1	44	1	1	1	2	2	26.03	1	1	2	1	2	0	3	1
42024	1	36	3	1	1	2	1	23.49	2	2	2	2	2	0	0	0
42025	2	43	4	2	5	2	2	29.95	2	1	2	1	3	1	3	1
42026	1	71	3	1	1	2	2	35.84	1	2	2	2	1	0	0	0
42028	1	45	4	2	5	2	2	17.96	1	1	2	1	1	0	2	0
42029	2	71	3	1	2	1	2	27.94	1	1	2	2	1	1	1	0
42035	1	51	2	3	1	2	2	34.4	2	2	2	1	1	0	1	0
42042	1	76	2	1	2	2	1	23.6	1	1	2	1	1	2	3	1
42045	1	53	3	3	3	2	1	26.3	2	1	2	2	2	0	1	0
42047	2	52	3	2	1	2	2	36.27	2	2	2	2	1	0	1	0
42049	1	44	3	3	1	2	1	28.09	2	2	2	2	1	0	1	0
42053	2	38	1	3	1	2	2	23.38	2	2	2	2	1	0	2	0
42055	2	27	1	1	6	1	1	40.54	2	2	2	1	3	3	1	1
42056	2	57	3	3	1	1	1	33.81	2	1	2	2	2	1	2	1
42057	1	37	3	2	1	1	1	40.5	2	1	2	3	3	1	2	1
42058	2	33	3	3	5	1	1	50.74	2	2	2	2	2	0	0	0
42059	1	46	3	3	1	2	1	24.76	2	1	2	1	1	0	1	0
42061	2	23	1	1	3	1	1	36.47	2	2	2	2	3	0	0	0
42064	2	48	4	3	5	2	2	31.02	1	2	2	1	1	0	3	1
42065	2	59	1	2	1	2	1	28.02	2	1	2	2	1	0	1	0
42066	2	38	3	3	1	2	1	25.36	2	2	2	2	3	0	0	0
42069	2	36	3	3	1	2	1	24.39	2	2	2	2	3	0	1	0
42071	2	44	3	2	1	2	1	27.06	1	2	2	1	3	0	2	0
42074	1	77	3	3	1	2	1	25.47	2	1	1	2	2	0	1	0
42075	1	46	3	2	1	2	1	33.09	1	1	2	2	3	0	0	0
42077	1	49	3	2	5	2	1	28.05	2	2	2	2	3	0	0	0
42079	1	80	3	3	1	2	1	20.71	1	2	2	2	2	0	1	0
42081	1	39	3	3	5	2	1	19.48	2	2	2	2	3	0	1	0
42082	1	33	4	3	6	1	1	23.14	2	2	2	2	3	0	2	0
42087	2	32	4	3	5	2	2	48.34	1	2	2	2	1	0	2	0
42096	1	35	5	3	1	2	1	28.66	2	2	2	2	1	0	0	0
42099	1	66	3	3	1	2	1	36.66	1	1	2	1	2	0	2	0
42100	1	32	2	1	5	2	1	31.37	2	2	2	3	1	0	1	0
42103	2	67	4	2	1	2	2	29.17	1	2	2	2	2	0	0	0
42104	2	71	3	3	2	2	1	29.04	2	1	2	2	1	1	0	0
42106	1	46	4	3	1	2	1	33.97	2	1	2	1	1	0	0	0
42107	1	78	3	3	1	2	1	25.7	1	2	2	2	2	0	2	0
42108	2	44	3	2	1	1	2	34.99	1	1	1	2	3	3	0	1
42111	1	30	3	2	1	2	1	26.95	2	2	2	1	3	0	0	0
42119	2	38	3	1	3	1	1	37.42	2	1	2	2	3	1	2	1
42120	1	72	5	3	2	2	2	23.57	2	1	2	2	1	0	1	0
42123	1	61	2	3	1	2	1	26.51	1	2	2	1	1	0	1	0
42124	1	66	4	3	3	2	1	28.14	1	1	1	2	2	1	1	0
42125	1	80	4	1	1	2	1	31.14	1	1	2	1	1	1	2	1
42126	1	50	3	3	1	2	1	31.38	2	1	2	1	3	0	0	0
42127	2	60	2	1	1	2	2	28.77	1	2	2	2	1	2	3	1
42132	2	37	3	3	3	2	1	45.48	2	2	2	1	1	2	0	0
42133	2	63	1	3	1	2	1	31.03	1	1	2	2	1	0	1	0
42137	1	39	3	3	1	2	1	24.96	2	2	2	2	1	0	2	0
42144	2	51	1	1	4	1	1	23.74	2	1	2	2	3	0	0	0
42152	2	49	4	1	4	2	2	32.06	2	2	2	1	1	1	3	1
42154	1	75	3	1	1	2	2	25.31	1	2	1	2	1	0	1	0
42157	2	67	3	3	2	2	2	28.42	2	2	2	2	1	1	0	0
42159	2	43	3	3	1	2	1	24.19	2	1	2	2	1	1	0	0
42161	1	72	3	2	3	1	1	28.9	2	2	2	1	1	1	1	0
42165	1	67	4	1	6	1	2	36.16	1	2	2	1	3	3	3	1
42170	1	79	3	1	1	1	1	28.96	2	1	2	1	1	1	3	1
42171	1	41	2	2	1	2	1	37.71	2	1	2	2	1	0	1	0
42172	2	71	4	2	2	2	2	34.31	1	1	1	1	1	1	1	0
42173	1	50	5	3	1	2	1	27.14	2	1	2	2	1	0	0	0
42179	1	30	3	3	1	2	2	41.67	1	2	2	1	3	0	0	0
42180	1	74	3	2	1	2	1	37.21	2	2	1	1	1	0	1	0
42181	1	80	3	1	1	2	1	25.47	2	2	2	2	1	0	2	0
42183	2	41	3	2	5	2	1	26.91	2	2	2	1	3	0	1	0
42185	1	57	3	3	5	2	1	29.78	2	1	2	1	2	0	0	0
42189	1	50	1	1	1	2	2	25.76	2	1	2	2	1	0	1	0
42190	1	80	3	2	1	2	1	28.6	1	1	1	1	1	0	3	1
42193	1	61	3	3	1	2	1	37.8	1	2	2	1	2	0	2	0
42197	1	65	1	3	1	2	1	28.47	1	2	2	1	1	0	1	0
42198	2	26	1	3	1	2	1	37.94	2	2	2	2	1	0	2	0
42200	1	65	3	2	1	2	1	33.45	2	1	1	2	1	0	2	0
42202	2	30	3	3	1	2	1	19.39	2	2	2	2	1	0	0	0
42211	2	61	3	3	1	2	1	25.57	2	1	2	2	2	0	2	0
42212	1	50	3	3	1	2	1	32.02	1	1	2	1	1	0	1	0
42215	1	77	2	1	1	1	1	30.89	2	2	2	1	2	0	1	0
42220	1	69	3	3	1	2	1	28.57	1	1	1	2	2	2	1	1
42232	2	61	2	3	1	2	2	31.77	2	1	2	2	1	0	1	0
42238	1	30	3	3	1	2	1	22.78	2	1	1	3	1	0	0	0
42239	1	58	3	3	1	2	1	31.55	2	1	2	2	1	0	1	0
42240	2	46	3	3	1	2	1	29.06	2	1	2	1	1	0	2	0
42244	1	40	2	2	1	2	1	25.05	2	2	2	1	1	0	0	0
42246	2	36	1	1	1	2	2	35.39	2	2	2	2	1	1	1	0
42248	2	27	3	3	1	2	1	30.33	2	2	2	2	1	0	1	0
42262	1	50	3	2	1	2	1	29.78	2	1	2	1	1	0	0	0
42263	2	50	3	3	6	2	2	42.86	2	2	2	1	1	0	0	0
42265	1	60	2	2	1	2	1	31.22	2	2	2	1	2	0	2	0
42268	1	31	3	2	1	2	1	28.67	2	2	2	1	2	0	3	1
42269	2	69	2	1	2	2	2	27.88	1	2	1	2	1	0	3	1
42274	2	22	2	3	5	1	1	24.16	2	2	2	1	3	0	1	0
42275	2	63	2	3	5	2	1	25.41	1	1	2	2	1	1	0	0
42276	2	67	3	1	2	1	2	27.76	2	2	1	1	1	0	1	0
42280	2	58	3	2	5	2	2	19.81	2	2	2	1	1	0	2	0
42281	2	24	1	3	1	2	1	21.61	2	2	2	2	1	0	1	0
42283	2	41	1	2	4	2	1	34.91	2	2	2	3	2	0	2	0
42284	2	51	1	1	1	2	1	24.13	2	2	2	1	3	0	1	0
42285	2	61	2	3	3	2	1	27.04	2	1	2	2	1	0	1	0
42287	2	66	4	3	3	2	1	24.83	2	1	2	2	3	1	1	0
42288	2	51	2	1	1	2	1	20.88	2	2	2	2	3	0	0	0
42291	2	70	3	3	1	2	2	38.2	2	1	2	1	1	0	1	0
42294	1	63	1	3	3	2	1	22.56	2	1	2	2	2	2	3	1
42299	1	40	4	2	6	2	1	28.47	2	2	2	2	3	0	0	0
42300	2	75	5	3	4	1	2	27.46	2	2	2	2	1	0	1	0
42307	2	66	3	2	1	2	1	33.36	2	1	1	2	2	0	3	1
42309	2	58	1	2	1	2	1	33.16	1	1	1	2	1	3	1	1
42310	1	53	3	3	1	2	1	29.62	1	1	2	2	2	0	2	0
42311	2	67	3	3	3	2	1	25.48	2	1	2	2	2	0	1	0
42312	2	35	4	2	1	2	1	43.96	2	2	2	1	1	0	1	0
42321	2	62	3	3	2	2	2	29.21	1	2	1	2	1	1	2	1
42328	1	35	3	1	1	2	1	27.23	2	2	2	2	1	0	0	0
42330	2	80	3	1	2	2	2	25.07	1	1	2	2	2	1	0	0
42332	2	61	4	3	1	2	2	28.04	1	2	2	1	1	0	0	0
42338	1	64	4	3	1	2	1	47.09	1	1	1	2	2	0	3	1
42340	2	60	1	1	4	1	1	32.35	1	1	2	2	1	0	1	0
42342	1	80	3	3	1	2	2	29.27	1	2	2	1	2	1	0	0
42345	2	35	4	3	3	2	2	27.6	2	2	2	2	1	0	0	0
42350	2	47	3	3	4	2	1	21.86	2	2	2	2	3	1	0	0
42351	2	42	3	3	1	2	1	28.07	1	1	2	2	1	0	0	0
42357	2	25	3	3	1	2	2	24.56	2	1	2	2	1	0	1	0
42358	2	64	1	1	1	2	2	30.6	2	1	2	1	2	0	0	0
42364	1	77	1	1	1	2	1	27.91	1	1	2	2	1	0	1	0
42365	2	58	3	3	1	2	2	33.98	2	2	2	2	1	0	0	0
42366	2	47	3	3	1	2	1	24.18	1	2	2	1	1	1	1	0
42368	1	60	2	1	1	2	2	27.7	2	2	2	1	2	0	1	0
42369	2	80	4	1	2	1	1	24.85	1	2	2	1	1	1	3	1
42377	1	36	3	2	1	2	1	29.28	2	2	2	2	2	0	0	0
42379	2	62	2	3	1	2	2	28.57	2	2	2	2	1	0	1	0
42382	2	46	3	2	1	2	1	27.56	2	2	2	3	1	1	0	0
42384	1	23	3	3	5	2	1	29.44	1	2	2	1	3	0	0	0
42392	2	65	4	1	3	1	1	49.76	1	2	2	2	1	1	3	1
42396	1	56	2	2	3	2	1	31.16	1	2	2	2	1	0	0	0
42400	1	39	3	2	1	2	1	25.77	2	2	2	2	2	0	1	0
42402	2	61	1	3	1	2	2	24.28	2	1	2	1	1	0	2	0
42404	1	79	3	2	1	2	1	23.67	1	2	1	2	2	1	2	1
42405	2	71	3	2	1	1	2	29.05	1	1	2	2	2	0	2	0
42406	1	62	4	2	1	1	1	26.26	1	1	1	1	2	0	0	0
42407	2	62	4	1	2	1	1	18.66	1	2	2	1	2	0	1	0
42416	1	62	4	3	3	2	1	35.07	2	1	2	2	2	0	3	1
42420	1	57	3	2	1	2	1	22.16	2	1	2	2	3	1	1	0
42421	1	55	1	2	1	2	2	29.61	1	1	1	2	1	0	0	0
42422	1	51	1	1	3	2	1	23.68	1	1	1	2	2	0	3	1
42424	2	64	4	3	1	1	1	30.81	1	1	1	2	2	1	2	1
42425	2	46	3	3	1	2	1	33.21	2	2	2	1	1	0	0	0
42426	2	73	3	3	1	2	1	22.19	2	2	2	3	2	0	0	0
42428	1	53	3	3	1	2	1	28.31	1	1	2	2	3	0	1	0
42429	1	29	2	2	1	2	1	25.1	1	2	2	1	1	0	1	0
42433	1	53	1	1	1	1	1	27.31	1	2	2	2	3	0	2	0
42438	2	67	1	2	3	1	2	28.48	1	1	2	2	2	1	3	1
42440	1	31	3	3	5	2	1	24.38	2	2	2	2	3	0	0	0
42441	1	64	5	2	1	2	2	30.77	2	1	2	1	3	0	2	0
42444	2	68	3	2	1	2	1	26.37	1	2	2	1	1	0	0	0
42445	2	36	3	3	1	2	1	30.63	2	2	2	2	1	0	1	0
42449	1	80	3	1	2	1	1	23.75	2	2	2	1	2	0	1	0
42452	1	54	5	3	1	2	1	31.58	1	1	2	1	2	0	0	0
42453	1	74	3	1	6	1	1	35.15	1	1	2	1	2	0	0	0
42454	2	80	3	1	2	1	2	21	2	2	2	2	1	0	0	0
42459	2	57	3	3	1	2	2	27	2	1	2	2	1	0	0	0
42460	1	59	4	3	1	2	2	41.79	1	1	1	2	1	3	3	1
42464	2	52	1	3	6	2	2	30.24	2	2	2	2	2	1	0	0
42467	2	27	3	3	6	2	1	27.67	2	2	2	3	1	0	0	0
42471	1	50	3	3	1	2	1	27.38	1	1	2	2	1	0	0	0
42473	1	53	3	3	3	2	1	20.86	2	2	2	1	1	0	0	0
42474	2	47	1	2	6	2	1	39.49	2	2	2	1	2	1	0	0
42479	2	55	4	2	3	2	1	43.5	1	1	1	2	1	1	1	0
42481	2	30	1	3	6	2	2	29.31	2	2	2	2	1	0	1	0
42482	2	35	4	2	5	1	1	30.55	1	2	2	3	3	1	1	0
42483	1	59	1	3	1	2	1	26.12	1	2	2	1	2	0	0	0
42484	2	72	3	3	1	2	1	42.44	1	1	1	2	1	1	2	1
42490	1	46	3	3	1	2	2	31.09	2	2	2	1	1	0	1	0
42492	1	71	4	1	1	2	2	29.62	1	1	2	2	1	0	1	0
42493	1	57	3	3	3	2	1	25.8	2	2	2	2	3	0	1	0
42495	1	48	4	2	3	2	1	33.71	1	2	2	1	3	0	2	0
42497	1	41	5	1	3	1	1	23.6	2	1	2	1	3	0	2	0
42502	1	64	2	3	1	2	1	35.89	1	2	2	2	1	0	1	0
42503	1	39	1	3	1	2	1	28.1	2	2	2	2	1	0	1	0
42504	1	63	3	1	1	2	1	25.24	1	1	2	1	3	0	0	0
42506	2	45	1	1	1	1	1	25.8	2	2	2	1	2	0	1	0
42510	1	38	3	3	1	2	1	31.4	1	2	2	1	3	0	0	0
42517	2	60	4	3	3	2	1	29.13	1	2	2	2	2	0	2	0
42518	1	35	1	2	1	2	1	48.86	1	1	2	1	3	0	0	0
42519	1	62	1	1	1	2	1	23.92	2	1	2	2	3	0	2	0
42521	2	43	1	3	1	2	2	28.06	2	2	2	3	1	0	3	1
42523	2	40	4	3	1	2	1	28.9	2	2	2	3	1	0	0	0
42524	1	64	3	2	1	2	1	28.03	1	2	2	2	2	0	2	0
42526	1	65	3	3	1	2	2	26.85	2	2	2	2	1	3	0	1
42528	2	41	3	1	3	2	1	35.24	2	1	2	1	3	1	0	0
42529	1	71	3	1	3	2	1	39.7	2	2	1	2	3	1	2	1
42532	2	67	1	2	1	2	1	28.39	2	1	1	2	3	0	1	0
42533	2	66	3	1	3	2	1	24.8	1	2	2	2	1	0	1	0
42537	2	62	4	3	1	2	2	29.85	1	1	2	1	1	0	2	0
42539	1	50	3	3	1	2	1	27.9	2	2	2	2	1	0	1	0
42541	2	72	1	1	2	2	1	42.29	1	2	1	2	1	0	3	1
42542	2	39	4	3	3	2	1	37.73	1	1	2	1	1	0	1	0
42545	2	74	3	2	1	2	2	36.97	2	1	2	1	1	0	0	0
42547	2	79	3	2	2	2	1	21.34	1	2	2	1	1	1	2	1
42554	2	20	4	3	5	2	1	35.5	2	2	2	2	1	0	0	0
42557	2	68	3	2	1	1	2	46.97	1	1	1	1	1	0	1	0
42558	1	79	3	3	1	2	2	27.97	2	1	2	2	2	0	2	0
42559	2	41	3	3	1	2	1	20.91	2	1	2	2	1	0	1	0
42560	1	59	3	3	5	1	1	21.94	1	2	2	1	3	0	1	0
42566	1	32	3	3	1	2	1	31.76	1	2	2	1	2	0	1	0
42567	1	62	3	1	1	2	1	32.22	1	1	2	2	1	1	0	0
42568	1	42	2	3	6	2	1	30.56	1	1	1	2	1	0	1	0
42577	2	29	4	3	1	2	1	38.74	1	2	2	1	1	0	1	0
42578	2	69	4	1	5	2	2	31.84	1	1	1	2	1	1	3	1
42580	2	80	3	2	2	2	2	22.79	1	1	2	1	1	2	2	1
42584	1	48	3	2	3	2	1	29.12	2	1	2	1	2	0	2	0
42586	1	52	3	3	1	2	1	29.31	1	1	2	1	2	0	0	0
42590	1	59	3	3	1	2	1	42.61	1	1	1	1	3	1	3	1
42591	2	68	4	3	3	2	1	23.65	1	1	2	2	1	1	1	0
42592	2	53	1	2	1	2	1	28.44	2	1	2	2	3	1	0	0
42594	1	64	3	2	1	2	1	33.64	1	2	2	2	2	0	2	0
42599	2	67	3	2	1	2	2	29.61	2	1	2	2	2	1	0	0
42600	2	44	2	1	1	2	1	25.27	2	2	2	2	1	0	0	0
42603	1	80	3	3	2	2	1	34.74	1	2	1	1	2	1	3	1
42604	2	43	3	3	1	2	1	25.57	2	1	2	2	2	1	1	0
42607	2	32	4	3	3	2	2	16.67	2	1	2	1	1	0	1	0
42617	1	71	5	3	1	2	2	23.43	2	2	2	2	1	0	3	1
42621	1	54	3	2	1	1	1	34.62	1	1	1	1	1	0	1	0
42626	2	55	4	1	1	2	1	42.1	1	2	2	1	2	0	2	0
42628	1	41	3	3	1	2	1	26.74	2	2	2	2	1	0	1	0
42629	2	60	1	1	4	1	1	36.06	1	2	1	1	1	1	2	1
42632	2	65	3	3	1	2	1	27.38	1	2	2	2	1	1	1	0
42636	1	55	2	3	1	2	1	34.17	1	1	2	1	1	0	0	0
42639	1	64	3	2	3	2	1	30.35	2	2	2	1	3	0	0	0
42643	2	31	3	3	5	2	1	23.43	2	2	2	2	1	0	1	0
42646	2	30	1	2	1	2	1	31.02	2	2	2	1	2	0	2	0
42647	1	48	1	3	6	2	1	26.45	2	2	2	2	1	1	0	0
42648	1	44	3	1	1	1	1	24.24	2	1	2	2	1	0	0	0
42649	2	49	4	3	3	1	1	42.05	1	1	1	1	2	0	2	0
42652	1	49	3	1	1	2	1	34.72	1	2	2	2	2	1	3	1
42656	2	55	1	2	1	2	2	35.94	1	2	2	1	1	0	0	0
42657	2	44	2	3	3	2	1	30.67	2	2	2	1	1	0	1	0
42664	1	53	4	3	1	2	1	22.24	1	1	2	1	3	0	3	1
42665	2	75	3	1	1	2	2	33.2	1	2	1	2	1	2	2	1
42666	1	78	4	1	2	1	2	38.48	1	1	1	1	2	2	3	1
42668	2	65	3	2	1	2	1	21.93	1	1	2	2	1	2	2	1
42672	2	64	4	1	2	2	1	22.15	1	2	2	1	2	0	0	0
42673	2	65	4	1	1	2	2	27.57	1	2	2	1	1	0	1	0
42674	1	80	3	3	1	2	1	27.62	1	1	2	2	2	0	3	1
42679	2	37	2	2	1	1	1	41.44	1	2	2	1	3	0	1	0
42682	1	80	3	1	1	2	1	26.09	2	1	2	1	1	1	3	1
42683	1	75	3	3	1	2	1	33.98	2	1	2	3	2	0	3	1
42685	1	23	4	3	5	1	1	34.24	2	2	2	1	3	0	1	0
42687	2	46	4	3	1	2	1	22.87	2	2	2	2	1	0	0	0
42692	2	63	1	1	1	2	1	31.09	2	2	2	1	1	0	0	0
42693	1	49	3	3	1	2	1	23.8	2	2	2	2	1	0	0	0
42695	1	50	5	2	1	2	1	23.37	2	2	2	2	1	0	1	0
42696	1	78	3	2	1	2	1	28.82	2	1	1	2	2	0	1	0
42700	1	64	5	3	3	1	1	28.25	2	1	2	2	1	1	1	0
42702	2	70	3	2	2	1	1	35.76	1	1	2	2	3	0	0	0
42705	2	54	4	3	1	2	2	40.85	1	2	2	1	1	0	0	0
42712	2	63	4	3	1	2	2	26.98	2	1	2	2	1	0	1	0
42713	2	39	4	3	1	2	2	36.96	2	2	2	1	1	2	1	1
42715	1	51	3	3	1	2	1	37.6	2	1	2	2	2	0	2	0
42723	1	24	1	1	1	2	1	26.55	2	1	2	2	1	0	0	0
42724	2	32	3	3	6	2	1	20.14	2	2	2	2	1	0	2	0
42736	1	61	1	1	1	1	2	28.19	1	1	2	2	1	0	1	0
42740	1	73	3	3	1	2	1	27.93	1	2	2	2	1	0	2	0
42741	1	58	1	3	1	2	1	22.5	1	2	2	2	3	1	2	1
42745	2	51	1	3	1	2	2	40.53	1	1	1	2	1	1	2	1
42746	2	69	3	3	1	2	2	21.22	2	1	2	2	1	0	1	0
42748	2	80	1	1	3	1	2	23.1	2	2	2	2	1	0	2	0
42753	2	43	4	3	5	2	2	28.51	1	2	2	2	3	0	0	0
42761	1	62	2	2	1	2	1	35.1	2	2	2	2	2	0	2	0
42764	2	68	4	1	3	1	1	23.56	1	2	2	1	3	1	3	1
42766	1	51	3	3	1	2	1	25.38	2	2	2	2	1	0	1	0
42768	1	80	3	1	2	2	1	43.28	2	2	2	1	1	0	1	0
42769	2	73	3	3	2	2	2	26.7	1	1	2	1	2	1	0	0
42779	1	35	1	1	1	1	1	25.02	2	2	2	2	2	0	1	0
42781	1	39	3	3	6	2	1	30.2	2	2	2	2	3	2	0	0
42787	2	35	3	3	5	1	1	27.34	2	2	2	2	1	0	0	0
42788	2	71	3	3	1	2	1	34.06	1	2	2	2	2	0	1	0
42795	2	76	4	2	2	1	2	24.51	1	1	1	2	1	0	0	0
42797	2	35	3	3	1	2	1	26.59	2	2	2	1	1	0	0	0
42799	1	63	1	1	1	1	1	27.69	1	2	2	1	2	0	0	0
42806	2	36	2	3	1	2	1	26.36	2	1	2	2	1	0	1	0
42811	1	27	3	3	6	2	1	26.07	2	2	2	2	1	0	0	0
42817	1	51	1	2	1	2	2	26.13	1	1	1	1	2	0	1	0
42818	2	77	3	1	2	2	1	23.77	2	2	2	2	3	1	2	1
42820	1	68	3	1	1	2	1	19.88	2	1	2	2	2	0	0	0
42822	1	39	3	3	1	2	2	31.05	2	2	2	2	2	0	2	0
42825	1	61	3	2	1	2	1	28.01	1	1	2	2	2	0	0	0
42827	2	69	1	3	1	2	1	29	2	1	2	2	1	1	1	0
42830	2	65	4	1	2	2	2	38.88	1	2	1	2	2	1	2	1
42833	2	65	3	3	2	2	1	32.05	2	2	2	2	1	0	1	0
42834	1	45	3	3	1	2	1	37.05	2	2	2	1	1	0	1	0
42835	1	64	3	1	2	2	1	27.47	1	1	2	2	2	0	1	0
42844	2	63	3	3	1	2	1	27.58	1	1	2	1	2	0	2	0
42845	2	80	3	2	2	2	2	37.35	1	2	1	1	1	1	1	0
42850	1	53	3	1	1	2	2	25.65	2	1	1	1	3	0	0	0
42855	2	36	5	3	1	2	1	25.9	2	2	2	2	1	0	1	0
42866	2	80	3	1	1	2	2	38.47	1	2	2	2	1	0	1	0
42867	1	68	4	3	5	2	1	25.27	2	1	2	2	3	0	2	0
42868	1	43	3	3	1	2	1	43.7	1	1	2	1	1	0	1	0
42869	2	64	3	2	2	1	2	29.28	2	2	2	1	3	0	0	0
42870	2	34	1	3	3	2	1	27.27	2	2	2	1	1	0	0	0
42873	2	80	5	1	1	1	2	31.97	1	1	2	1	1	1	3	1
42876	2	80	3	2	5	2	1	29.98	1	2	2	2	1	0	3	1
42878	1	45	3	1	1	1	1	22.21	2	1	2	2	1	0	0	0
42898	2	63	4	2	3	2	1	30.75	2	2	1	2	3	0	1	0
42900	1	63	4	3	1	2	1	36.77	1	1	1	1	1	0	3	1
42901	1	33	4	3	1	2	2	44.23	2	1	1	1	1	0	1	0
42906	1	56	3	3	1	2	1	29.15	2	1	2	1	2	0	1	0
42908	2	80	3	3	2	1	2	27.38	2	2	2	2	1	0	1	0
42912	1	46	2	2	1	2	1	28.8	2	2	2	2	1	0	0	0
42914	1	43	5	1	1	2	1	26.54	2	1	2	2	2	1	3	1
42918	2	60	1	1	1	1	2	32.54	2	2	2	2	1	0	1	0
42920	1	80	3	3	1	2	2	24.34	1	1	2	2	1	0	3	1
42922	1	70	2	2	3	2	1	29.2	1	2	2	1	2	0	0	0
42923	2	37	1	2	1	2	1	36.75	1	1	1	1	3	0	1	0
42932	2	42	3	3	1	2	1	23.17	2	2	2	2	1	0	0	0
42935	2	59	3	3	1	2	1	28.31	1	1	2	1	2	0	1	0
42940	2	71	3	1	4	1	1	25.02	2	1	2	1	3	2	2	1
42941	2	70	3	2	1	1	2	28.34	2	1	2	1	1	0	0	0
42946	1	67	4	2	2	2	1	21.84	2	2	2	1	2	1	1	0
42947	1	66	3	1	1	2	1	21.11	1	2	2	2	2	0	1	0
42948	1	41	3	3	5	2	1	32.93	2	2	1	2	1	0	0	0
42949	2	60	3	3	1	2	1	28.68	2	1	2	2	1	0	0	0
42953	2	31	3	3	5	2	1	24.43	2	1	2	1	1	0	0	0
42958	1	37	4	3	1	2	1	28.95	2	2	2	1	1	0	0	0
42960	2	59	3	2	1	2	1	24.75	2	2	2	2	1	0	1	0
42961	2	80	3	1	2	2	2	29.77	1	2	2	3	1	2	1	1
42969	1	34	3	3	1	1	1	32.16	2	2	2	2	1	0	0	0
42974	1	37	3	1	1	1	1	30.12	1	1	2	2	2	0	1	0
42977	2	38	2	2	1	2	1	26.52	2	2	2	2	1	0	0	0
42979	1	44	1	1	1	1	1	28.02	2	2	2	1	1	0	0	0
42981	2	65	1	1	1	2	1	28.62	2	1	2	2	2	1	1	0
42982	1	58	3	3	1	2	1	23.97	2	1	2	1	1	1	0	0
42985	1	63	3	1	1	1	2	25.75	1	2	1	2	2	0	0	0
42987	2	61	3	3	1	2	1	32.38	1	2	2	2	2	0	0	0
42993	1	55	2	2	1	2	1	33	1	1	2	2	3	0	1	0
43001	2	57	4	3	2	1	2	19.91	1	1	2	2	1	0	0	0
43004	2	64	3	1	1	2	1	38.93	1	1	2	2	1	0	3	1
43007	1	47	5	3	1	2	2	23.74	2	2	2	1	1	0	0	0
43016	2	73	3	2	1	2	1	21.92	1	1	2	2	2	0	1	0
43018	2	68	1	1	5	1	2	35	1	2	2	1	1	2	2	1
43019	1	60	3	1	3	1	1	30.22	1	1	1	2	1	1	1	0
43022	2	46	4	1	3	1	2	25.45	1	1	2	2	2	1	3	1
43023	2	61	1	2	1	2	2	31.71	1	1	2	1	1	3	2	1
43024	2	50	2	3	1	2	1	30.56	1	1	2	2	3	3	2	1
43025	2	80	3	3	2	1	1	25.11	1	1	2	2	2	0	0	0
43026	2	38	1	1	6	2	1	34.37	2	1	2	2	1	0	1	0
43029	1	80	2	3	1	2	1	27.28	1	1	2	2	2	1	2	1
43030	1	72	3	2	3	1	1	30.89	1	2	2	2	1	2	2	1
43031	2	80	1	1	3	2	2	19.5	2	2	2	2	1	2	2	1
43036	2	56	4	3	3	2	2	64.8	1	1	2	1	1	0	3	1
43044	2	28	3	3	1	2	1	23.46	2	2	2	2	2	0	0	0
43049	2	73	4	1	2	1	2	40.26	1	1	2	1	1	3	3	1
43051	2	46	4	1	5	2	1	36.24	1	2	2	1	1	1	2	1
43060	1	39	3	3	3	2	1	25.28	2	2	2	2	1	0	1	0
43062	1	44	3	3	1	2	1	25.9	2	2	2	2	1	0	0	0
43065	2	33	1	3	5	2	2	28.22	2	2	2	1	1	0	0	0
43067	2	30	1	3	5	2	1	27.73	2	2	2	1	2	0	0	0
43073	1	75	3	2	1	2	1	26.23	2	1	2	2	2	0	1	0
43077	2	62	1	1	3	1	1	32.22	1	1	2	1	1	0	0	0
43079	1	68	3	3	3	2	1	27.28	2	1	2	2	1	1	2	1
43084	1	68	3	2	5	1	1	32.06	1	1	2	2	2	0	2	0
43086	2	42	3	3	1	2	1	24.91	2	1	2	3	1	0	0	0
43087	2	39	5	3	1	2	1	27.45	2	1	2	1	1	0	1	0
43089	2	29	5	3	1	2	2	25.56	2	2	2	1	1	0	1	0
43091	2	47	1	3	1	2	2	31.91	2	2	2	1	1	0	0	0
43092	2	48	5	3	3	1	1	31.11	1	2	2	1	1	2	0	0
43093	2	57	1	2	1	2	2	32.84	2	2	2	2	1	0	0	0
43095	1	33	1	3	6	2	1	26.31	2	2	2	2	3	0	2	0
43096	1	50	3	3	1	2	1	24.66	2	1	2	2	2	0	1	0
43099	1	70	3	1	1	2	2	27.53	2	1	1	2	2	0	1	0
43100	1	38	3	1	6	2	1	30.62	2	2	2	3	1	2	1	1
43106	1	46	3	1	1	1	2	30.74	1	1	2	2	1	0	0	0
43111	1	62	2	1	1	1	2	34.02	2	1	2	1	2	2	2	1
43115	2	80	3	3	2	2	1	23.18	1	1	2	2	2	1	1	0
43116	2	35	3	2	5	2	1	21.73	2	2	2	2	1	0	1	0
43119	1	39	3	2	1	2	1	38.2	1	2	2	1	1	0	0	0
43124	2	46	3	1	2	1	2	44.4	1	1	2	1	1	1	1	0
43128	1	61	4	2	3	2	1	20.56	1	2	2	1	3	0	3	1
43131	1	64	3	2	5	2	1	33.9	1	1	2	3	2	0	3	1
43133	1	46	3	3	1	2	1	28.45	1	1	2	2	3	0	0	0
43134	2	38	4	3	1	2	1	24.55	2	2	2	2	1	0	0	0
43138	1	46	4	3	3	1	1	25.35	2	2	2	1	1	0	2	0
43139	2	21	1	2	5	1	2	31.25	2	2	2	2	1	0	1	0
43140	1	41	3	2	1	2	2	40.26	1	1	2	2	1	0	0	0
43151	1	50	4	2	3	2	1	26.73	2	2	1	1	3	1	0	0
43154	2	52	2	1	4	1	1	22.69	1	2	2	2	3	0	0	0
43166	1	54	3	3	1	2	1	29.78	1	1	2	2	1	0	1	0
43167	2	38	3	3	1	2	1	22.57	2	2	2	2	1	0	0	0
43169	1	52	3	3	1	2	1	22.6	2	1	2	1	3	0	0	0
43172	1	48	3	3	1	2	1	28.93	1	2	2	1	1	0	0	0
43174	1	49	5	3	1	2	2	30.42	2	1	2	1	3	0	1	0
43176	2	36	3	3	1	2	2	32.52	2	2	2	2	1	0	1	0
43177	1	36	3	3	1	2	2	26.45	2	1	2	2	2	0	1	0
43180	2	64	4	3	3	2	2	35.64	1	2	2	1	1	3	3	1
43185	1	77	3	3	5	2	1	20.59	2	2	2	2	2	0	2	0
43186	1	67	3	3	1	2	1	32.72	1	2	1	2	2	1	3	1
43187	1	80	3	3	2	2	1	25.64	1	1	2	2	1	0	1	0
43189	1	48	3	3	6	2	1	28.6	1	2	2	1	2	0	0	0
43190	1	53	1	1	1	2	1	25.11	2	1	2	2	2	0	0	0
43191	2	56	2	1	3	2	1	25.35	2	2	2	1	1	0	1	0
43193	2	28	3	3	1	2	1	43.97	2	2	1	2	1	0	2	0
43202	2	34	3	1	6	2	1	30.04	2	1	2	2	1	1	3	1
43204	2	80	1	1	2	2	1	24.66	1	2	2	1	2	1	3	1
43210	1	71	5	2	1	2	1	24.9	2	1	2	1	2	1	3	1
43214	2	54	3	3	1	2	1	37.15	1	1	2	2	2	1	1	0
43215	2	31	4	1	6	2	1	35.1	2	2	2	1	3	0	2	0
43224	2	42	3	3	1	2	2	33.41	2	1	2	3	1	0	1	0
43227	1	39	4	3	1	2	1	39.16	1	1	1	2	1	0	1	0
43229	1	53	5	3	1	2	1	28.27	1	1	2	1	3	0	0	0
43230	2	29	3	2	3	2	2	19.41	2	2	2	2	3	0	0	0
43232	1	46	3	3	1	2	1	25.65	2	2	2	1	1	0	0	0
43233	1	40	1	3	4	2	1	28.34	2	1	2	1	3	0	0	0
43234	1	44	4	2	3	1	1	30.24	1	2	2	1	3	0	3	1
43235	1	66	1	3	1	2	1	32.46	1	2	2	3	1	0	2	0
43237	1	68	3	2	6	2	1	23.35	2	1	2	2	2	0	0	0
43241	2	47	1	3	1	2	2	21.16	2	2	2	2	1	0	0	0
43242	1	53	3	1	5	1	2	21.7	1	2	2	3	1	0	1	0
43243	1	57	3	3	1	2	2	33.18	2	1	2	2	1	0	0	0
43245	1	62	3	1	1	1	1	39.03	1	1	2	2	3	2	0	0
43251	2	67	3	2	1	2	2	28.4	1	1	2	3	1	0	2	0
43252	2	31	1	3	1	2	2	34.63	2	2	2	2	1	0	2	0
43254	1	71	3	3	1	2	1	23.79	2	1	2	2	2	0	1	0
43256	2	36	2	1	4	2	2	27.33	2	2	2	2	1	0	1	0
43259	2	53	1	1	1	1	2	31.6	1	1	1	1	1	2	3	1
43261	1	62	4	3	1	2	2	30.14	1	1	1	1	2	0	0	0
43264	2	46	2	3	1	2	1	26.2	2	1	2	2	2	0	0	0
43268	2	70	1	1	3	1	1	25.19	2	1	2	2	3	3	2	1
43273	2	28	4	3	1	2	1	38.04	2	2	2	2	1	0	1	0
43275	1	68	4	3	1	2	1	28.18	2	2	2	2	2	1	2	1
43277	1	28	3	3	1	2	1	22.64	2	2	2	1	2	0	1	0
43280	2	45	3	3	1	2	1	20.06	2	2	2	2	3	0	0	0
43282	2	31	3	3	1	2	1	24.57	2	1	2	1	3	0	1	0
43283	1	53	1	1	1	2	2	25.3	2	1	2	2	2	0	0	0
43285	1	24	3	2	1	2	1	36.1	2	2	2	2	3	0	3	1
43293	2	52	1	1	1	2	1	28.12	2	1	2	2	2	1	1	0
43294	2	63	1	3	1	2	1	36.67	1	1	2	1	1	0	2	0
43295	2	29	2	3	1	2	1	21.49	2	2	2	2	1	0	0	0
43298	1	27	2	1	5	2	1	29.47	2	2	2	2	3	0	1	0
43300	2	45	4	1	1	2	2	30.23	1	2	2	2	1	0	0	0
43301	2	66	1	1	2	2	2	32	1	1	1	2	1	1	2	1
43302	2	68	3	2	1	2	1	39.98	1	1	1	1	2	1	3	1
43305	2	77	3	1	1	2	2	31.37	1	2	1	1	3	0	3	1
43310	1	78	3	1	1	1	1	34.44	1	1	2	1	2	2	3	1
43313	2	68	3	3	5	2	2	24.96	2	1	2	1	1	0	0	0
43314	2	80	4	1	2	2	2	21.21	1	1	1	3	2	0	2	0
43315	2	49	1	2	1	2	1	26.49	2	2	2	1	1	0	1	0
43316	1	39	4	3	1	2	1	21.95	2	2	2	2	3	0	0	0
43318	2	63	3	3	1	2	2	25.47	1	1	2	2	3	1	0	0
43329	1	37	3	3	1	2	1	50.23	2	2	2	1	1	0	0	0
43330	2	72	3	1	1	2	2	39.45	1	2	1	2	2	1	1	0
43333	1	38	4	1	4	2	1	23.04	1	2	2	1	3	1	1	0
43340	2	34	2	2	1	2	1	20.61	2	2	2	2	1	1	1	0
43342	1	56	3	3	1	2	2	26.36	1	1	2	2	2	2	1	1
43344	2	59	2	1	1	2	2	31.8	1	1	1	2	1	0	1	0
43345	1	42	3	3	1	2	1	31.79	2	2	2	1	1	0	0	0
43347	2	37	4	3	1	2	1	35.63	2	2	2	1	1	0	1	0
43349	2	26	2	3	6	2	1	45.65	2	1	2	1	1	0	2	0
43352	2	80	3	3	1	2	1	28.83	1	2	2	1	1	3	0	1
43353	2	71	3	2	1	2	1	17.52	1	2	2	1	2	0	0	0
43356	2	34	4	2	6	2	1	25.28	2	2	2	2	1	0	1	0
43358	1	71	4	1	1	2	1	29.37	2	1	2	2	2	0	2	0
43362	1	24	1	1	5	2	1	39.36	2	1	2	1	2	0	2	0
43363	2	23	3	1	1	2	2	25.86	2	2	2	1	1	0	0	0
43364	1	25	3	3	5	1	1	20.78	2	2	2	2	1	0	0	0
43365	1	56	1	1	5	1	1	22.7	1	1	1	3	2	1	0	0
43366	2	61	1	1	1	2	2	32.79	2	2	2	3	1	0	2	0
43370	2	38	2	1	5	1	1	35.19	1	1	2	1	2	1	3	1
43375	2	47	3	3	1	2	1	30.23	2	2	2	2	2	0	2	0
43379	1	52	3	2	1	2	2	29.34	2	1	2	1	1	0	1	0
43382	2	46	3	3	1	2	1	31.55	2	2	2	2	1	0	1	0
43383	2	60	3	3	1	2	2	27.6	1	2	2	2	1	0	1	0
43386	1	80	4	3	1	2	1	20.51	1	1	2	2	2	0	1	0
43387	1	45	3	1	6	2	1	43.9	2	2	2	2	2	0	3	1
43401	1	48	3	3	1	2	1	25.1	2	1	2	2	1	0	0	0
43407	2	55	1	1	3	2	1	24.87	1	1	2	1	2	0	3	1
43408	1	22	4	1	6	2	1	20.69	2	2	2	3	3	0	1	0
43411	1	47	4	1	1	2	1	23.57	2	2	2	1	2	0	0	0
43413	2	61	3	3	3	1	1	33.55	2	1	2	1	3	1	0	0
43415	1	52	3	2	1	2	1	34.21	1	1	1	2	1	0	1	0
43418	2	63	4	3	1	1	1	33.01	2	2	2	1	2	0	0	0
43420	2	46	4	3	3	2	2	50.79	2	2	2	1	1	0	1	0
43424	2	37	3	3	1	2	2	23.48	2	2	2	2	1	0	0	0
43425	2	32	3	3	1	2	2	32.7	2	2	2	2	1	0	1	0
43432	1	64	3	3	1	2	1	27.61	2	1	2	2	2	1	2	1
43433	2	55	3	3	3	2	1	21.77	1	2	2	1	1	0	2	0
43440	1	42	2	2	1	2	2	27.66	2	2	2	2	1	0	0	0
43441	2	63	3	1	1	2	2	32.66	2	2	2	3	2	2	3	1
43444	2	54	4	3	3	1	2	38.91	1	1	2	1	1	1	3	1
43447	2	76	3	3	2	2	1	22.49	1	2	2	2	2	2	1	1
43449	1	39	3	3	1	2	1	39.01	1	2	2	2	2	0	1	0
43452	2	80	4	1	2	2	1	29.12	1	1	2	2	2	0	2	0
43456	1	43	3	2	4	2	1	21.88	2	1	2	1	3	0	0	0
43458	2	62	1	1	1	2	2	27.58	1	2	2	2	1	0	2	0
43464	1	76	3	3	2	2	1	27.02	2	2	2	1	1	3	0	1
43465	2	49	4	1	1	2	1	23.31	1	2	2	1	1	0	2	0
43466	2	47	3	3	1	2	2	29.94	2	2	2	1	1	0	0	0
43469	1	78	3	2	1	2	2	29.49	2	2	2	3	1	0	1	0
43474	2	69	3	3	3	1	2	31.14	1	1	2	2	1	1	1	0
43476	1	50	3	2	1	2	1	23.96	2	2	2	2	2	0	1	0
43479	1	63	2	2	1	2	1	26.65	2	1	2	2	1	1	0	0
43480	2	46	4	3	3	1	2	29.17	1	2	2	1	1	0	3	1
43492	2	51	3	3	3	2	1	25.39	2	2	2	1	2	2	0	0
43493	2	60	1	1	1	2	2	41.75	2	1	2	2	1	0	1	0
43496	1	43	4	2	1	2	1	30.47	2	1	2	1	1	0	1	0
43498	1	78	2	1	1	1	1	27.46	1	2	2	1	2	0	2	0
43500	1	63	3	3	1	2	1	27.68	2	1	2	1	2	0	0	0
43505	2	47	4	3	1	2	2	28.67	2	2	2	2	1	0	0	0
43520	2	56	4	2	3	2	2	34.07	1	1	1	2	3	1	0	0
43521	2	45	3	1	1	1	2	26.74	1	1	2	2	3	1	0	0
43524	2	74	4	1	2	2	2	26.18	1	2	2	3	2	0	2	0
43527	1	67	1	3	5	2	1	30.95	1	1	1	1	3	0	1	0
43529	2	38	3	3	5	2	1	37.7	1	1	1	1	1	0	0	0
43533	1	69	4	1	1	2	1	31.31	1	1	1	1	2	0	3	1
43534	2	45	3	2	1	2	1	22.2	1	1	2	2	1	0	1	0
43535	1	71	3	3	1	2	1	30.97	1	1	2	2	2	0	3	1
43540	2	65	1	1	1	2	2	28.21	2	2	2	2	1	1	2	1
43541	1	74	3	3	2	1	2	31.13	2	2	2	1	3	1	3	1
43542	2	60	3	3	1	2	1	21.14	2	2	2	1	1	1	1	0
43543	1	67	1	2	1	2	1	33.25	1	1	2	1	1	0	2	0
43546	2	72	4	3	2	1	1	23.88	1	2	2	1	1	0	0	0
43548	2	26	3	3	1	2	2	28.79	1	1	2	2	3	0	1	0
43550	1	74	4	3	3	2	1	40.41	1	1	2	1	2	0	1	0
43552	2	45	3	3	1	2	1	23.48	2	2	2	2	3	0	2	0
43553	2	24	4	3	6	2	2	56.54	2	2	2	3	1	0	2	0
43557	2	26	3	3	5	2	1	28.81	2	2	2	2	2	0	0	0
43558	1	69	3	3	6	2	1	24.15	1	1	1	3	2	0	3	1
43560	2	47	4	3	5	2	1	17.93	1	1	2	3	3	1	2	1
43565	2	20	1	1	5	2	1	24.5	2	1	2	2	1	0	0	0
43567	2	79	3	2	1	2	2	30.87	1	1	2	2	1	0	3	1
43570	2	70	3	2	3	2	1	29.01	2	1	2	1	1	0	2	0
43571	1	24	3	3	5	2	1	20.25	2	1	2	2	2	0	1	0
43574	1	50	3	2	4	2	1	34.98	1	1	1	1	3	1	3	1
43582	1	46	2	3	6	2	1	30.98	2	2	2	1	1	0	0	0
43583	2	24	4	3	5	2	1	28.79	2	2	2	1	3	0	2	0
43585	2	45	1	2	4	2	1	37.12	2	2	2	1	3	3	3	1
43586	2	42	3	3	1	1	2	46.33	2	1	2	1	3	0	2	0
43587	1	51	3	3	4	2	2	33	1	2	2	2	2	0	0	0
43588	2	44	3	2	1	2	2	54.9	1	2	2	2	1	1	1	0
43590	1	80	3	2	1	2	2	25.33	2	2	2	2	2	0	2	0
43592	2	69	3	2	1	1	2	27.09	1	1	2	2	2	1	1	0
43593	1	58	4	2	1	2	1	28.05	2	2	2	1	1	0	1	0
43595	1	49	3	3	1	2	1	29.17	2	1	2	2	2	0	0	0
43597	1	65	2	1	4	1	1	29.06	1	1	1	1	2	1	2	1
43602	2	54	3	3	5	2	2	26.75	1	1	2	1	1	1	0	0
43606	2	80	3	2	2	1	1	32.08	1	2	1	3	2	1	1	0
43610	1	51	1	3	3	2	1	43.72	1	2	1	1	2	0	0	0
43612	2	56	4	1	1	2	1	26.88	1	2	1	1	3	0	1	0
43613	1	28	1	1	4	2	1	31.8	1	1	2	2	3	0	2	0
43615	1	80	3	3	1	2	1	22.62	1	1	2	2	2	0	1	0
43622	2	30	4	3	5	2	2	24.95	2	1	2	1	1	0	0	0
43629	2	26	1	1	5	2	2	37.66	2	2	2	3	1	0	0	0
43632	2	65	2	2	4	1	2	35.33	2	1	2	2	1	1	2	1
43633	1	41	1	2	1	2	1	29.04	2	2	2	1	1	0	0	0
43635	2	64	1	1	3	2	2	29.91	2	2	2	1	1	2	3	1
43636	1	38	3	3	1	2	1	23.57	2	2	2	2	1	0	0	0
43639	1	77	3	3	1	2	1	29.3	2	1	2	2	2	0	3	1
43645	1	23	4	2	5	2	1	31.34	2	2	2	1	1	0	0	0
43647	2	31	2	3	1	2	2	45.19	2	2	2	2	1	0	0	0
43653	1	39	3	3	1	2	1	26.67	2	2	2	2	2	0	0	0
43656	1	80	4	1	1	2	1	27.07	1	1	1	1	1	0	2	0
43671	1	75	3	1	1	1	1	37.63	1	2	2	2	1	0	1	0
43672	2	63	3	3	1	2	1	19.08	1	1	2	1	1	0	0	0
43679	1	56	3	3	1	2	1	27.16	2	1	2	1	2	0	1	0
43680	2	57	2	3	1	2	1	31.17	2	1	2	1	1	1	1	0
43682	2	80	3	2	2	2	2	29.83	1	1	2	2	2	1	1	0
43683	1	54	3	3	1	2	1	25.56	2	2	2	1	1	0	0	0
43688	2	47	1	3	1	2	1	22.1	2	2	2	2	1	0	0	0
43689	1	37	5	3	1	2	1	23.02	2	2	2	2	3	0	0	0
43690	1	77	4	1	1	2	1	42.42	1	1	1	3	2	1	0	0
43695	2	33	3	3	1	2	1	28.09	2	1	2	2	1	0	1	0
43697	1	79	3	3	1	2	1	25.3	2	1	2	2	2	1	1	0
43700	1	36	3	3	3	2	1	37.82	2	2	2	1	1	0	1	0
43705	1	80	4	1	2	2	1	31.27	1	2	1	1	2	1	3	1
43708	1	51	2	3	1	2	1	33.08	1	1	2	1	2	0	0	0
43709	1	51	1	1	1	2	1	34.52	1	2	2	1	2	0	1	0
43710	1	50	3	3	1	2	1	38.22	1	1	1	1	1	0	1	0
43716	1	31	3	3	1	2	1	20.97	2	2	2	2	3	0	2	0
43717	1	34	1	3	1	2	1	30.87	1	2	2	1	1	0	1	0
43718	1	61	4	1	3	2	1	45.66	1	1	1	1	2	0	3	1
43720	1	64	4	3	1	2	1	41.02	1	1	1	1	3	1	2	1
43723	2	51	3	1	1	2	1	25.94	2	1	2	2	1	1	1	0
43726	2	76	4	3	1	2	2	30.46	1	2	1	2	1	0	3	1
43727	2	46	2	1	1	2	2	33.1	2	1	2	2	1	0	1	0
43740	2	34	4	3	1	2	2	25.84	2	2	2	2	1	0	0	0
43743	1	80	3	3	2	2	1	29.36	1	2	1	2	1	2	3	1
43748	2	80	3	1	2	1	2	30.43	1	1	2	2	1	0	3	1
43749	1	63	2	2	1	2	1	21.04	2	2	2	2	3	0	0	0
43758	1	54	3	3	1	2	1	25.3	2	2	2	1	1	0	1	0
43759	1	42	4	3	6	2	1	24.85	1	2	2	1	1	0	2	0
43761	1	60	4	1	1	2	2	27.02	1	2	2	2	1	0	3	1
43764	2	36	4	2	1	2	1	36.79	1	1	2	1	1	0	2	0
43767	2	67	3	3	2	2	2	21.02	1	1	2	2	1	0	1	0
43769	2	80	3	1	2	1	1	27.02	1	1	2	1	2	1	3	1
43770	2	43	3	3	1	2	1	25.19	2	2	2	2	2	1	0	0
43771	2	68	1	2	1	2	1	26.8	1	1	2	2	1	1	1	0
43772	2	58	3	2	2	2	2	29.02	1	2	2	2	1	0	1	0
43773	1	80	3	3	2	2	1	22.92	2	2	2	1	2	1	2	1
43775	2	50	1	3	6	2	2	35.58	2	2	1	1	1	0	0	0
43776	1	48	1	3	6	2	1	41.63	2	1	2	2	1	0	2	0
43778	1	53	3	3	1	2	1	24.11	1	1	2	1	3	0	3	1
43785	1	48	3	3	1	2	1	34.6	2	1	2	2	3	0	1	0
43786	1	71	1	3	1	2	1	23.73	2	2	2	2	2	0	2	0
43792	1	75	3	3	1	2	1	30.33	2	1	2	2	2	0	3	1
43794	2	70	2	3	3	1	1	44.11	1	2	2	3	2	1	1	0
43795	2	67	4	1	4	2	2	32.08	1	2	2	3	1	0	2	0
43798	1	56	4	1	5	1	1	16.84	2	2	2	3	3	0	0	0
43801	1	72	3	3	5	2	1	29.81	2	1	2	1	2	0	0	0
43802	1	64	4	2	1	1	1	22.96	1	2	2	1	2	0	0	0
43806	1	80	3	1	1	2	2	26.2	1	2	2	3	1	0	2	0
43807	1	22	3	3	5	2	2	24.74	2	2	2	2	1	0	0	0
43813	1	73	3	3	1	2	1	27.56	1	2	2	3	1	0	3	1
43816	2	77	3	3	3	2	1	36	1	1	1	1	2	2	1	1
43822	2	49	3	3	3	2	1	31.01	1	1	1	1	3	0	2	0
43824	2	79	3	2	1	2	1	26.08	2	1	2	2	1	0	1	0
43825	1	49	4	1	1	2	1	28.87	1	1	1	2	2	0	2	0
43827	1	60	3	3	1	2	1	29	1	1	2	1	1	0	1	0
43830	2	44	1	3	1	2	1	34.2	2	1	2	2	3	1	0	0
43833	1	77	3	3	1	2	2	36.37	2	1	2	2	1	1	3	1
43834	1	31	3	3	1	2	1	34.65	1	1	2	1	1	0	0	0
43836	1	52	4	3	1	2	1	24.22	1	2	1	1	1	0	1	0
43842	1	62	2	3	1	2	1	30.19	2	1	1	1	1	2	0	0
43843	2	61	3	3	1	2	2	30.69	2	1	2	2	1	0	0	0
43847	2	65	1	1	3	1	1	33.47	1	1	1	2	2	1	1	0
43852	2	52	4	1	5	1	1	50.47	1	1	1	2	1	0	3	1
43853	1	77	2	1	1	2	1	29.09	1	2	1	2	2	0	1	0
43856	2	39	3	3	1	2	1	18.49	2	2	2	3	1	0	1	0
43859	1	79	3	1	1	1	1	33.46	2	1	1	2	2	0	2	0
43861	2	80	3	3	2	2	1	28.86	1	2	2	2	1	0	1	0
43862	1	53	4	2	1	2	2	30.45	2	2	2	2	2	1	2	1
43864	2	65	3	2	1	2	2	23.18	2	2	2	2	2	1	1	0
43868	2	26	2	1	3	2	1	34.87	2	2	2	2	3	1	3	1
43871	2	58	4	3	1	2	1	31.43	2	2	2	2	1	0	1	0
43877	1	80	3	3	2	2	1	30.73	1	2	2	2	2	0	2	0
43881	1	64	3	3	1	2	1	30.34	1	1	2	2	1	0	2	0
43886	2	22	1	1	6	1	2	37.94	2	2	2	2	3	0	0	0
43887	2	80	1	1	2	2	2	21.64	2	2	2	3	1	0	2	0
43889	1	27	3	2	6	2	2	40.49	1	1	2	1	1	0	1	0
43893	2	45	4	3	4	2	2	39.41	1	2	1	2	1	2	3	1
43895	2	50	3	3	6	2	1	36.39	1	1	2	1	2	0	2	0
43903	1	80	3	3	4	1	1	21.3	1	2	2	2	2	3	3	1
43904	1	70	3	1	1	1	1	25.44	1	1	1	3	1	1	2	1
43906	1	68	4	1	1	1	1	43.69	1	1	1	2	2	0	3	1
43909	1	36	5	3	1	1	1	30.53	1	1	2	2	3	0	1	0
43914	2	54	2	3	6	1	2	33.47	1	1	2	1	1	1	3	1
43916	2	55	3	1	1	2	2	24.31	2	1	2	1	3	0	0	0
43920	2	43	4	3	3	2	1	27.12	1	2	2	2	1	0	1	0
43923	1	67	1	1	1	1	1	28.61	2	2	2	2	1	0	1	0
43924	2	45	3	3	3	2	1	29.09	2	2	2	2	1	0	1	0
43926	1	71	3	3	5	1	1	24.42	2	2	2	2	1	1	1	0
43932	1	27	4	2	6	2	2	34.37	2	2	2	2	1	1	0	0
43934	1	80	3	2	1	2	1	33.7	2	2	2	2	1	0	1	0
43937	2	47	3	1	1	2	2	24.9	2	1	1	1	3	0	3	1
43939	1	35	2	1	5	2	2	36.75	2	2	2	1	1	0	0	0
43942	1	62	3	3	1	2	2	31.22	2	2	2	2	3	0	0	0
43945	1	70	3	2	1	2	1	31.12	1	2	2	1	1	0	2	0
43954	1	21	4	1	6	2	1	20.67	2	2	2	2	3	0	1	0
43955	2	27	1	1	5	1	1	26.15	2	2	2	1	1	0	0	0
43959	2	57	3	2	2	2	1	24.18	2	2	2	2	2	0	1	0
43960	1	43	1	2	1	2	1	33.66	2	2	2	3	1	0	0	0
43962	1	74	3	2	1	2	1	27.59	2	2	1	2	2	1	3	1
43963	1	31	3	3	1	2	1	29.28	2	2	2	2	1	0	1	0
43964	1	78	3	1	1	1	2	32.69	1	2	2	2	2	0	3	1
43966	2	71	3	2	1	2	1	19.53	2	2	2	2	1	0	0	0
43971	2	52	5	3	1	2	2	24.92	2	1	1	2	1	0	0	0
43973	1	44	1	1	2	2	1	32.92	2	1	2	2	1	0	2	0
43976	2	60	1	1	1	2	2	33.61	2	2	2	1	1	0	1	0
43977	2	62	3	1	1	1	2	26.06	1	1	2	1	3	1	2	1
43986	2	23	4	3	6	2	1	32.18	2	2	2	1	1	0	1	0
43991	2	61	2	1	4	2	1	41.43	2	2	2	1	1	0	0	0
43992	2	21	1	3	5	2	1	31.32	2	2	2	2	1	0	0	0
43994	1	46	3	2	3	2	1	24.67	1	2	2	1	3	1	2	1
43995	2	80	3	1	1	2	1	30.54	1	2	1	1	1	1	2	1
43997	1	60	2	3	3	2	2	31.09	1	2	2	2	1	0	0	0
44001	2	49	4	3	1	2	1	28.91	2	2	2	2	1	0	0	0
44004	1	51	4	3	3	2	1	32	1	2	2	2	2	0	1	0
44008	1	39	2	3	1	2	1	38.51	2	2	2	1	1	0	1	0
44010	2	72	1	1	1	2	2	33.93	1	1	1	2	1	0	3	1
44012	2	48	3	2	1	2	1	35.13	2	2	2	1	2	1	2	1
44021	2	71	3	2	1	2	2	24.76	1	1	2	1	2	0	2	0
44022	2	44	4	3	1	2	1	27.3	1	2	2	1	2	0	0	0
44027	1	76	3	1	1	2	1	26.28	2	2	2	3	2	0	1	0
44029	2	70	3	3	2	2	1	26.1	1	1	2	2	1	1	3	1
44032	2	47	4	3	3	2	1	38.43	1	1	2	2	2	1	2	1
44033	2	47	3	3	1	2	1	23.49	1	2	2	2	1	0	0	0
44034	2	49	3	3	1	2	1	19.64	2	2	2	2	2	0	1	0
44035	1	28	4	3	5	1	1	21.4	2	2	2	1	1	0	0	0
44039	2	57	2	1	1	2	1	52.59	2	2	1	2	1	2	2	1
44041	1	60	4	3	1	2	2	30.79	1	1	2	1	1	0	1	0
44045	1	65	3	1	2	2	1	23.49	2	2	2	2	3	1	3	1
44047	1	22	3	3	5	1	1	25.39	2	1	2	2	1	0	0	0
44051	1	32	3	1	1	2	1	23.98	2	2	2	1	1	0	0	0
44052	2	41	1	3	1	2	2	35.88	2	2	2	2	1	0	2	0
44053	2	80	3	2	1	2	1	25.05	1	2	2	2	1	0	1	0
44058	2	38	4	3	5	2	2	28.8	2	2	2	1	1	0	0	0
44059	2	52	3	3	3	2	1	26.83	2	2	2	1	2	0	0	0
44060	2	69	3	3	3	2	1	25.3	1	1	2	1	1	1	1	0
44062	1	77	1	1	1	1	1	31.56	2	1	1	2	2	0	3	1
44063	2	40	3	2	4	2	1	32.59	2	1	2	2	2	0	1	0
44066	2	55	1	1	4	1	1	35.53	1	1	2	1	1	1	1	0
44068	2	60	1	2	1	2	1	31.47	1	2	1	3	1	1	1	0
44071	2	43	3	3	1	2	2	33.87	1	2	2	3	1	0	0	0
44072	2	54	4	3	1	2	2	22.25	1	2	2	2	1	0	0	0
44073	1	34	3	2	5	2	2	28.77	1	2	2	1	3	0	0	0
44081	2	25	3	2	1	2	1	20.75	2	2	2	2	2	0	0	0
44082	1	80	3	3	1	1	1	31.69	2	2	2	2	1	3	3	1
44085	1	79	3	2	1	2	1	19.73	1	1	2	2	2	0	2	0
44090	2	66	3	1	3	1	1	35.09	1	1	2	2	2	0	3	1
44091	2	49	2	1	3	1	2	29.89	2	2	2	1	1	0	1	0
44093	2	36	3	3	3	2	1	39	1	2	2	1	3	2	0	0
44096	1	64	2	1	1	2	1	24.96	2	1	2	2	3	2	2	1
44100	2	27	4	3	5	2	1	27.11	2	2	2	1	3	0	0	0
44104	2	80	3	3	1	2	1	32.07	2	2	2	2	1	2	3	1
44108	2	80	3	1	3	2	2	22.17	1	2	1	2	1	2	2	1
44109	1	42	4	1	5	1	2	27.78	2	1	2	1	3	0	2	0
44110	2	33	3	3	3	2	2	36.43	2	2	2	2	3	0	1	0
44113	1	45	2	3	1	2	1	25.28	2	2	2	1	3	0	1	0
44116	2	80	1	1	2	2	2	21	2	1	2	2	1	0	0	0
44117	2	67	4	1	2	2	2	24.19	2	1	2	1	1	0	1	0
44120	2	71	2	3	1	1	2	35.59	1	1	1	1	1	3	3	1
44123	1	54	3	2	3	1	2	20.09	2	1	1	1	3	1	2	1
44124	2	37	3	3	1	2	1	22.44	2	1	2	2	2	0	0	0
44126	1	60	3	3	6	2	1	31.87	2	2	2	2	3	0	1	0
44129	2	51	2	3	1	2	1	26.19	2	1	1	2	1	0	1	0
44133	2	47	3	3	1	2	1	23.44	2	2	2	3	3	1	0	0
44149	2	80	3	2	2	2	1	24.6	1	1	2	1	2	1	1	0
44150	1	48	3	1	6	1	1	26.72	2	2	2	1	3	0	3	1
44154	1	35	3	3	5	2	1	32.77	2	1	2	2	2	0	0	0
44155	2	71	4	2	1	2	1	32.59	1	1	2	2	2	2	1	1
44157	1	25	1	3	5	2	1	23.57	2	1	2	2	3	0	1	0
44158	2	76	1	3	1	1	2	29.91	1	1	1	1	1	0	1	0
44162	2	72	3	3	1	2	1	25.45	2	2	2	2	3	0	1	0
44163	2	45	3	1	5	2	1	21.02	2	2	2	2	3	0	1	0
44165	2	49	1	3	1	2	1	33.77	1	2	2	2	1	0	0	0
44173	1	33	3	3	6	2	1	24.62	2	2	2	2	1	0	0	0
44176	1	73	3	1	2	1	1	35.67	1	1	2	1	2	0	0	0
44177	2	26	4	3	5	2	2	27.05	2	2	2	1	1	0	2	0
44178	2	40	1	1	4	1	2	26.17	2	1	2	1	1	0	0	0
44180	1	45	2	3	1	2	1	35.53	2	2	2	2	1	0	0	0
44182	1	59	2	1	1	2	1	36.89	2	2	2	2	1	0	2	0
44183	1	23	1	1	5	2	1	24.64	2	2	2	2	3	0	1	0
44184	1	49	3	1	1	2	1	66.16	1	2	2	1	2	0	1	0
44189	2	55	3	2	1	2	1	23.49	1	1	2	2	2	0	1	0
44190	2	71	4	1	3	2	1	21.89	1	1	2	2	1	1	2	1
44195	1	69	2	1	1	1	1	38.94	2	2	1	1	1	0	3	1
44197	2	23	4	2	5	1	1	46.67	2	2	2	2	1	0	1	0
44200	1	80	3	3	1	2	2	25.56	1	2	2	1	1	0	3	1
44201	1	76	3	3	1	2	1	21.02	1	1	2	2	2	0	3	1
44205	2	32	4	3	1	2	1	19.04	2	2	2	1	1	0	0	0
44209	1	59	5	3	2	1	1	31.11	1	2	2	2	3	0	2	0
44210	1	71	3	3	1	2	1	28.9	1	2	2	2	2	0	1	0
44213	2	50	3	3	1	2	2	22.59	2	1	2	2	1	0	0	0
44215	1	73	3	3	1	1	2	27.3	2	1	2	3	2	0	2	0
44217	2	53	4	3	1	2	1	24.11	2	1	1	2	2	0	0	0
44218	1	64	2	2	1	2	1	34.89	2	2	2	2	1	0	2	0
44221	1	27	4	1	6	2	2	23.41	2	2	2	2	3	0	0	0
44223	1	57	1	1	1	2	1	35.33	1	1	1	3	2	1	0	0
44228	1	54	3	2	3	2	1	22.64	1	2	2	1	3	0	1	0
44229	2	72	3	2	1	2	1	25.04	2	2	2	2	1	0	1	0
44232	1	38	3	3	3	2	1	23.34	2	2	2	2	1	0	0	0
44233	1	65	1	1	3	2	2	27.46	2	2	2	1	2	0	1	0
44238	1	61	3	3	1	2	1	30.08	2	2	2	2	2	0	2	0
44240	1	72	3	3	3	1	1	38.78	2	1	2	3	2	2	1	1
44241	1	46	3	3	3	2	1	22.73	2	1	2	1	3	0	0	0
44243	1	60	1	3	1	2	1	33.8	2	2	2	1	2	0	1	0
44247	2	37	3	3	1	2	2	26.07	2	2	2	2	1	0	0	0
44248	2	40	3	2	3	1	1	38.73	2	1	2	1	3	0	2	0
44249	1	57	2	1	4	2	1	28.73	2	2	1	2	2	0	2	0
44252	2	58	2	1	5	2	2	27.78	2	1	2	2	1	0	2	0
44253	1	33	4	1	1	2	1	21.23	2	2	2	1	3	0	0	0
44255	2	60	3	3	3	2	2	30.94	2	2	2	1	1	1	3	1
44260	2	77	2	3	2	2	1	31.84	1	1	1	2	2	0	2	0
44261	1	45	3	2	1	2	1	39.99	2	2	2	2	1	0	0	0
44262	2	35	3	2	1	2	2	38.74	2	2	2	1	2	0	1	0
44264	1	38	4	3	5	2	1	29.81	1	1	2	1	1	0	1	0
44267	1	37	1	1	1	2	1	29.99	2	2	2	2	1	0	1	0
44275	1	62	4	3	3	2	2	21.99	1	1	1	1	3	0	2	0
44276	1	76	3	1	2	1	1	39.19	2	1	1	2	2	1	0	0
44281	2	74	1	1	1	2	2	25.06	2	2	1	1	1	0	0	0
44287	2	51	1	3	1	2	1	33.77	2	2	2	2	2	0	1	0
44291	2	39	3	3	3	1	1	23.02	2	2	1	1	3	1	1	0
44296	2	73	3	2	1	2	1	33.43	1	2	1	2	1	1	1	0
44299	1	67	1	2	3	2	1	25.01	2	2	2	2	1	0	1	0
44302	2	72	1	1	1	1	2	18.04	2	1	2	2	1	0	0	0
44307	2	57	2	2	1	2	2	29.96	1	1	2	2	1	0	2	0
44313	1	62	5	2	1	2	2	23.5	1	1	2	2	1	0	1	0
44316	1	66	2	2	1	2	1	34.06	2	2	2	2	2	1	0	0
44317	1	45	4	3	1	2	1	30.66	1	2	2	1	1	0	1	0
44320	1	48	3	3	1	2	1	28.58	2	2	2	2	1	0	0	0
44324	2	80	2	2	6	2	1	24.07	1	1	2	2	1	1	1	0
44329	1	66	2	3	1	2	1	22.24	1	1	1	2	2	0	2	0
44332	2	78	3	3	2	2	1	38.76	2	1	2	2	1	1	2	1
44333	2	78	3	3	1	1	1	18.87	1	1	2	1	2	0	0	0
44336	2	44	3	1	6	2	1	30.02	1	2	2	1	3	0	0	0
44343	1	68	3	2	3	1	2	30.63	2	1	2	3	3	0	3	1
44345	2	74	3	2	1	2	2	20.08	1	2	2	2	1	1	1	0
44351	1	57	3	3	1	2	1	24.45	2	2	2	2	1	0	0	0
44352	2	80	3	2	1	2	2	27.81	1	2	1	2	1	1	1	0
44353	2	80	3	2	3	1	2	19.14	2	2	2	2	2	0	3	1
44354	2	46	3	3	3	1	1	35.6	1	1	2	2	1	0	1	0
44361	2	75	3	3	3	2	1	29.44	1	1	2	3	1	1	2	1
44365	1	60	3	3	1	2	1	34.44	2	2	2	2	2	0	0	0
44366	1	67	3	3	3	2	1	31.43	1	1	2	3	2	1	0	0
44369	2	56	3	3	1	2	1	33.49	1	1	1	1	1	0	0	0
44372	1	44	1	3	1	2	2	31.79	2	1	2	1	3	1	1	0
44379	1	53	3	3	1	2	1	34.69	2	2	2	2	3	0	0	0
44381	1	75	3	2	1	2	2	28.93	1	1	2	3	1	2	2	1
44384	1	32	4	2	1	2	2	30.17	2	1	2	2	1	1	2	1
44387	2	43	3	3	1	2	1	23.84	2	2	2	1	1	0	0	0
44391	2	60	4	2	2	2	2	51.17	1	2	2	1	1	2	3	1
44393	1	24	3	3	6	2	1	21.48	2	2	2	1	1	0	0	0
44398	1	39	1	3	1	2	1	23.64	2	2	2	2	1	0	0	0
44400	1	60	3	3	5	2	1	24.1	2	1	2	1	2	0	2	0
44405	2	64	1	1	2	2	2	32.04	1	2	2	1	1	0	0	0
44409	2	24	3	2	1	2	2	32.02	2	2	2	1	1	0	0	0
44410	2	65	4	1	4	2	1	21.44	1	1	1	1	3	1	2	1
44413	1	53	1	1	1	1	1	32.97	2	2	2	2	1	0	0	0
44414	1	33	4	3	1	2	1	30.53	2	1	2	1	1	0	1	0
44415	2	48	3	3	1	2	1	20.74	2	1	2	2	1	0	0	0
44418	1	43	3	3	1	2	1	27.36	1	2	2	1	1	0	1	0
44420	1	80	3	1	2	1	1	29.69	2	1	2	2	1	0	1	0
44423	1	30	3	3	5	2	2	31.46	2	2	2	2	2	0	0	0
44424	2	62	4	2	1	2	2	37.38	1	1	2	2	1	1	2	1
44431	2	47	2	1	3	2	1	39.62	1	2	2	1	3	0	3	1
44433	1	66	3	2	1	2	1	29.39	2	1	1	1	2	0	1	0
44443	1	35	2	1	6	2	1	28.14	2	1	2	1	2	0	1	0
44445	2	30	3	2	3	1	1	25.33	1	1	2	1	3	1	2	1
44450	2	62	2	1	3	2	1	23.32	1	1	2	1	3	3	3	1
44451	2	38	3	3	1	2	1	21.51	2	2	2	3	1	0	0	0
44453	2	42	5	1	3	1	2	21.2	2	2	2	2	2	0	0	0
44454	1	29	3	3	1	2	1	25.71	2	1	1	1	3	0	0	0
44455	2	64	3	2	1	2	2	31.42	2	2	2	2	1	0	1	0
44456	1	43	3	3	1	2	1	29.65	1	1	2	2	1	0	0	0
44457	1	61	3	3	1	2	1	31.28	1	2	2	2	2	0	3	1
44460	2	75	1	3	2	2	2	37.07	1	1	2	2	1	0	3	1
44462	1	75	3	3	1	2	1	33.2	2	2	2	1	3	0	2	0
44465	2	63	2	3	2	2	2	38.45	1	1	2	2	2	2	0	0
44466	2	80	3	2	2	1	2	29.05	1	2	2	1	2	0	3	1
44469	2	34	3	3	1	2	1	26.76	2	2	2	2	2	0	1	0
44473	2	29	4	3	6	2	1	18.28	2	2	2	1	1	0	1	0
44474	2	73	2	3	3	1	1	26.46	1	1	1	2	1	0	1	0
44475	1	44	1	1	1	1	1	26.46	2	1	2	2	2	0	0	0
44479	2	65	1	1	2	2	1	37.85	1	1	1	2	2	3	1	1
44487	1	62	3	3	1	2	1	31.37	2	2	1	2	2	0	1	0
44495	1	36	5	3	1	2	1	24.11	2	2	2	2	2	0	0	0
44498	2	69	4	2	3	1	2	34.31	1	1	2	3	2	0	1	0
44503	1	80	3	3	1	2	1	26	1	2	2	2	1	0	2	0
44508	2	80	4	1	2	2	1	47	1	2	1	1	1	1	2	1
44511	2	80	3	2	1	2	2	40.35	1	1	1	2	1	1	1	0
44513	1	33	1	3	5	2	1	29.58	2	1	1	1	1	0	0	0
44514	2	58	3	3	2	2	1	24.44	2	2	2	2	1	1	0	0
44515	2	80	3	2	2	2	1	19.78	2	1	2	1	1	1	1	0
44517	1	61	3	3	6	2	1	32.31	1	2	1	2	1	1	2	1
44522	2	72	4	2	2	2	1	34.85	1	1	1	1	1	1	3	1
44524	2	33	1	3	1	2	1	31.28	1	2	2	2	1	0	1	0
44528	1	61	1	1	1	2	1	34.93	2	2	2	1	1	0	0	0
44531	1	79	4	1	1	2	1	30.03	1	2	2	3	2	0	0	0
44532	1	63	3	3	1	2	1	26.25	2	1	2	1	1	0	1	0
44533	2	41	4	3	1	2	1	27.76	1	2	2	1	1	0	1	0
44536	2	37	3	1	1	2	1	28.12	2	2	2	1	3	0	3	1
44550	2	66	2	3	2	2	2	29.71	2	2	2	2	1	0	1	0
44558	1	21	4	3	5	2	1	19.28	2	2	2	2	1	1	0	0
44559	2	45	2	1	3	2	1	30.56	2	2	2	1	1	0	1	0
44564	2	40	3	3	1	2	1	36.22	2	2	2	2	1	0	1	0
44567	2	31	1	1	1	2	1	39.9	1	1	2	2	2	0	1	0
44568	2	35	3	3	1	1	2	39.74	2	2	2	1	1	0	0	0
44569	1	66	3	2	1	2	1	26.49	1	1	2	2	1	0	3	1
44572	2	60	4	1	1	2	2	27.14	1	1	2	1	1	1	2	1
44578	1	53	3	2	4	2	1	26.13	1	1	1	1	3	0	1	0
44579	1	59	4	2	6	1	1	26.09	1	1	2	1	1	0	3	1
44582	2	80	3	2	1	1	2	22.53	2	2	1	3	1	2	3	1
44587	2	75	4	1	2	2	1	25.65	1	2	2	2	2	1	1	0
44588	1	53	3	3	1	2	1	38.25	1	1	2	2	2	0	1	0
44589	2	37	1	2	1	2	1	35.52	1	2	2	1	1	0	1	0
44594	2	80	3	2	1	2	2	24.89	2	1	2	2	2	2	2	1
44595	2	40	2	3	1	2	1	36.47	1	1	2	1	2	0	1	0
44599	2	80	3	3	2	2	1	26.87	2	1	2	2	2	0	2	0
44600	1	62	4	3	1	2	1	22.75	1	1	2	2	2	0	2	0
44604	2	41	4	3	5	2	2	21.3	2	2	2	1	1	0	1	0
44605	1	30	4	3	5	2	1	34.5	2	2	2	1	1	0	1	0
44614	2	62	4	1	2	1	2	26.01	2	1	2	1	3	0	1	0
44617	2	53	4	3	1	2	1	33.6	1	1	2	2	2	0	1	0
44621	2	55	4	3	1	2	2	29.51	2	2	2	1	1	0	3	1
44624	1	52	3	1	1	1	2	20.37	1	1	2	1	3	1	3	1
44627	1	60	3	3	3	2	1	29.94	2	1	2	1	2	0	3	1
44628	2	80	3	3	2	2	2	33.58	1	1	2	1	1	0	2	0
44633	1	60	3	3	1	2	2	27.49	2	2	1	1	1	0	0	0
44634	1	74	4	1	1	1	1	23.02	1	1	2	1	3	0	0	0
44636	1	48	4	3	1	2	1	21.81	2	2	2	1	1	0	2	0
44637	1	63	4	1	1	2	2	22.99	2	1	2	2	1	0	0	0
44638	1	27	4	1	6	2	1	30.11	2	2	2	1	1	0	1	0
44639	1	80	1	1	1	2	2	27.9	2	2	1	1	1	0	3	1
44643	2	56	3	3	4	2	1	21.04	2	2	2	2	1	0	1	0
44644	2	42	3	2	5	1	2	27.46	2	1	2	1	1	0	0	0
44647	1	42	4	2	1	2	1	27.7	2	2	2	1	1	0	0	0
44648	1	80	3	1	2	1	1	29.6	1	2	2	2	2	0	2	0
44655	2	72	3	2	1	2	2	20.93	1	1	2	1	1	3	1	1
44656	1	66	4	3	1	2	1	39.01	2	1	1	1	2	0	0	0
44659	1	48	4	3	3	2	1	28.15	1	1	2	1	2	1	2	1
44661	2	60	3	3	1	1	2	34.2	2	1	2	1	1	0	1	0
44667	1	34	3	2	1	2	1	28.13	2	2	2	1	3	0	1	0
44669	2	76	3	3	5	1	2	30.04	2	2	2	2	1	1	1	0
44671	1	48	4	3	1	2	1	28.47	2	1	2	1	2	0	0	0
44672	2	59	3	2	2	1	2	33.88	2	2	2	1	1	0	1	0
44673	2	64	3	2	1	2	2	31.44	1	2	2	2	1	0	0	0
44674	1	45	1	3	1	2	2	25.51	2	2	2	1	2	0	0	0
44677	1	24	2	3	1	1	1	28.47	2	2	2	2	2	0	0	0
44680	2	65	4	1	5	1	1	46.13	1	1	1	1	2	0	3	1
44681	2	53	1	3	1	2	1	25.33	2	2	2	2	1	0	0	0
44683	2	50	5	2	1	2	2	19.78	2	2	2	2	1	0	1	0
44685	1	57	3	3	1	2	1	45.44	2	2	2	1	1	0	0	0
44688	1	80	2	2	2	1	1	18.41	2	1	2	1	1	0	3	1
44691	1	60	4	2	1	2	1	27.28	2	2	2	1	3	3	0	1
44694	1	37	1	1	1	2	1	27.08	2	2	2	1	2	0	2	0
44695	2	41	4	3	5	2	2	41.76	2	2	2	2	1	0	2	0
44698	1	74	3	1	1	2	2	24.34	2	1	2	1	1	0	2	0
44703	1	80	3	3	1	2	1	29.57	2	2	2	2	2	0	0	0
44706	1	50	1	2	1	2	1	26.95	2	1	2	2	1	0	1	0
44719	2	76	2	1	1	1	1	26.55	1	2	2	2	1	0	2	0
44724	2	51	3	3	1	1	1	24.02	2	2	2	2	3	0	0	0
44725	1	80	3	3	1	2	1	24.98	2	1	2	3	2	1	2	1
44726	1	34	1	2	1	2	1	30.56	1	1	2	1	1	0	2	0
44731	2	60	2	3	5	1	2	29.95	2	2	2	2	1	2	2	1
44732	2	53	2	3	6	2	1	26.71	2	1	2	3	3	3	3	1
44735	1	33	3	2	1	2	2	24.12	1	1	1	1	1	0	0	0
44736	1	48	3	2	1	2	1	22.63	2	2	2	2	1	0	0	0
44744	2	73	3	2	1	1	2	23.78	1	2	2	1	2	0	0	0
44746	2	53	4	2	3	2	1	31.79	2	1	2	1	2	0	2	0
44749	2	59	4	2	3	2	1	15.44	2	2	2	2	3	0	1	0
44750	2	49	3	2	1	2	1	35.09	2	1	2	3	3	0	1	0
44758	2	59	2	1	1	2	1	29.5	1	1	1	1	1	0	1	0
44763	2	68	3	3	2	2	1	21.77	2	1	2	2	1	0	0	0
44767	1	38	3	3	1	2	1	23.23	2	1	2	1	2	0	1	0
44770	2	67	3	3	1	2	1	24.27	2	2	2	2	2	1	1	0
44771	2	78	3	2	1	2	1	36.21	1	1	2	3	2	0	2	0
44774	2	68	3	2	5	1	2	26.44	2	2	2	1	1	2	1	1
44778	2	53	3	2	1	1	2	29.25	2	2	2	2	1	0	0	0
44780	2	49	3	2	1	2	2	42.18	2	2	2	2	1	1	1	0
44781	2	58	1	2	3	2	2	30.89	2	2	2	2	1	1	0	0
44782	1	53	2	3	1	2	1	23.65	2	1	2	2	2	0	1	0
44783	1	34	4	3	1	2	2	20.13	2	2	2	2	1	0	0	0
44784	2	52	3	1	3	2	1	26.38	2	2	2	1	2	1	2	1
44785	1	46	4	3	1	2	1	32.87	2	2	2	1	1	0	1	0
44786	1	28	2	3	5	2	1	36.22	2	1	2	1	1	0	1	0
44788	1	80	3	2	1	2	1	26.08	2	1	2	1	1	0	3	1
44790	2	50	3	3	1	2	1	23.95	2	2	2	2	3	0	0	0
44792	2	53	3	2	1	2	1	18.43	2	2	2	1	3	1	3	1
44795	1	61	3	3	1	2	2	34.76	1	1	2	2	1	1	1	0
44796	2	22	2	2	5	1	1	36.05	2	2	2	2	1	0	2	0
44797	1	80	2	2	1	2	2	23.94	1	2	2	1	1	0	0	0
44799	2	49	3	3	3	2	1	26.32	2	2	2	2	3	0	1	0
44804	2	80	3	2	2	2	1	21.88	1	1	2	3	1	3	3	1
44807	2	56	4	2	5	2	2	32.9	1	2	2	2	3	1	0	0
44811	2	67	3	1	1	2	1	37.92	1	1	1	1	1	2	2	1
44813	1	46	5	1	1	1	1	23.42	2	2	2	1	3	0	0	0
44815	2	21	3	2	5	1	1	22.6	2	1	2	1	1	0	0	0
44817	2	70	2	3	1	2	1	24.15	2	2	2	2	1	0	0	0
44818	2	41	4	1	3	2	1	35.25	1	1	2	2	3	0	1	0
44821	1	67	3	2	3	2	2	20.73	2	1	2	2	3	0	1	0
44823	1	79	3	2	3	2	1	34.01	1	2	2	1	2	0	2	0
44825	2	50	3	2	1	2	2	20.07	2	2	2	2	3	0	0	0
44826	1	66	4	1	2	2	1	29.82	1	1	2	2	3	0	1	0
44827	1	32	1	3	1	2	1	36.45	2	2	2	2	1	0	3	1
44831	1	48	3	3	1	2	2	23.26	2	1	2	1	1	0	1	0
44836	1	20	3	1	5	2	1	26.79	2	2	2	3	1	0	0	0
44838	2	71	3	2	2	1	1	22.97	1	2	2	2	3	1	0	0
44842	2	73	3	1	1	2	2	25.31	1	1	2	1	3	1	1	0
44843	2	24	5	3	1	2	1	32.3	2	2	2	2	3	0	1	0
44844	1	70	4	2	1	2	1	30.15	2	2	1	2	2	0	0	0
44845	2	30	2	3	1	2	1	21.49	2	2	2	1	2	1	1	0
44849	2	34	4	3	5	2	2	24.16	2	2	2	1	1	0	0	0
44852	2	42	3	3	3	2	1	30.24	2	2	2	2	1	1	0	0
44853	1	52	5	1	1	2	1	24.45	2	2	2	1	2	0	0	0
44854	2	80	1	1	5	1	2	21.17	2	2	2	3	1	0	2	0
44855	2	64	3	3	2	2	1	33.93	1	1	1	1	1	1	0	0
44862	1	70	3	3	1	2	1	32.4	1	2	2	2	2	0	1	0
44864	1	35	3	3	5	2	1	25.73	1	1	2	1	3	0	0	0
44865	2	49	3	1	1	2	1	22.44	2	1	2	3	3	0	2	0
44866	1	59	3	2	1	2	1	22	2	1	2	1	3	0	1	0
44867	2	29	3	3	1	2	1	30.89	2	2	2	1	1	0	1	0
44869	2	45	3	2	1	1	2	29.53	1	2	2	1	3	0	2	0
44871	2	52	2	3	3	2	2	50.43	1	1	2	2	2	0	2	0
44873	1	80	3	3	1	2	1	24.9	1	2	2	2	2	0	2	0
44874	1	80	3	2	1	2	1	27.36	2	1	2	2	2	0	1	0
44876	2	55	1	1	1	2	2	25.35	1	1	2	1	3	2	3	1
44877	2	57	4	3	1	2	1	39.71	2	2	2	2	1	2	2	1
44882	1	47	3	1	1	1	1	50.46	1	2	1	2	2	0	0	0
44883	1	50	4	1	1	2	1	31.97	2	2	1	1	1	1	1	0
44885	2	65	3	2	3	2	1	30.19	1	1	2	1	1	0	1	0
44891	2	50	3	3	3	2	1	35.62	2	2	2	2	2	1	0	0
44893	2	44	3	3	4	1	1	33.11	1	1	2	2	2	0	2	0
44898	2	53	4	1	1	2	2	40.68	1	2	1	1	1	1	1	0
44903	2	28	4	3	1	2	2	37.37	2	2	2	1	3	0	0	0
44905	2	74	3	3	2	1	2	22.96	1	2	2	1	1	2	1	1
44906	1	70	3	2	1	2	1	30.03	1	1	2	1	2	1	3	1
44909	2	22	3	2	1	2	2	33.28	2	2	2	2	1	0	0	0
44910	1	62	1	1	1	1	1	24.26	2	2	2	1	1	0	2	0
44915	1	69	4	3	3	1	1	29.28	1	2	2	2	2	0	1	0
44920	2	80	4	2	2	1	2	23.92	1	2	2	3	2	0	0	0
44928	1	77	4	2	1	2	1	30.08	1	1	2	1	2	1	0	0
44934	2	50	3	3	1	1	1	29.23	1	1	2	1	3	1	2	1
44937	2	49	3	2	2	1	1	38.18	2	1	2	2	3	2	1	1
44938	2	56	3	2	1	2	1	21.46	2	2	2	1	1	0	3	1
44939	1	56	3	3	1	2	1	29.93	2	2	2	2	2	0	1	0
44941	2	64	3	3	1	2	2	23.87	1	1	2	1	1	0	1	0
44946	1	20	3	1	6	1	1	22.91	2	2	2	1	1	0	0	0
44953	2	27	4	3	5	2	1	26.4	1	2	2	1	1	0	1	0
44954	2	38	3	3	1	2	1	21.77	2	2	2	3	1	0	0	0
44958	1	43	3	3	3	2	1	30.9	2	2	2	2	3	0	0	0
44959	1	62	3	1	1	1	1	18.97	2	1	2	2	3	0	0	0
44965	2	22	3	3	5	1	1	21.14	2	2	2	1	1	1	1	0
44970	2	56	3	3	1	2	2	48.94	1	1	1	1	1	1	3	1
44971	2	74	4	1	2	1	2	28.67	1	1	2	2	1	1	3	1
44972	1	44	4	3	1	2	1	34.38	1	1	2	1	1	1	1	0
44980	1	76	3	3	1	2	1	36.53	1	1	2	3	2	2	3	1
44986	1	71	3	3	1	2	2	24.83	2	2	2	2	1	0	1	0
44988	1	79	3	3	1	2	1	27.35	1	1	2	1	2	0	1	0
44990	1	27	3	3	6	2	1	24.19	2	2	2	2	3	0	0	0
44995	1	34	3	2	1	2	1	28.46	2	1	2	1	2	0	0	0
45005	2	39	4	3	3	2	1	27.07	2	2	2	2	1	0	0	0
45006	1	49	4	3	3	2	2	35.51	1	1	1	2	1	1	3	1
45009	2	60	3	1	1	2	2	30.39	1	2	1	3	1	1	3	1
45010	1	31	3	3	5	2	2	30.78	2	2	2	2	1	0	0	0
45013	2	67	3	2	1	2	1	26.59	2	1	2	2	1	1	1	0
45018	1	71	4	1	1	2	2	25.86	1	1	2	2	1	0	0	0
45020	2	59	3	3	5	2	1	39.81	1	2	2	2	1	1	2	1
45022	1	36	3	3	1	2	1	33.89	1	2	2	2	1	0	2	0
45023	2	52	3	2	1	2	1	35.89	2	1	2	2	1	0	0	0
45025	1	67	3	1	3	1	1	31.5	1	1	1	1	2	1	3	1
45028	1	61	3	3	1	2	2	34.08	1	1	1	1	1	3	1	1
45031	2	50	1	3	3	2	2	30.41	2	2	2	1	1	1	3	1
45034	2	47	3	1	1	2	1	27.73	2	1	2	1	1	2	3	1
45036	2	42	3	3	6	2	1	23.02	2	2	2	1	2	0	0	0
45044	2	42	3	1	3	2	1	31.4	2	2	2	2	3	0	1	0
45049	1	76	3	3	1	2	1	32.64	1	2	2	2	2	0	2	0
45051	1	57	4	3	1	2	1	33.21	1	2	2	1	1	0	2	0
45052	2	40	3	3	3	2	1	26.38	2	1	2	1	1	0	1	0
45056	2	60	3	1	5	1	2	42.67	2	1	2	3	2	1	1	0
45057	1	79	1	3	1	2	1	28.17	1	1	1	3	2	0	1	0
45058	1	38	3	3	1	2	1	28.85	1	2	2	2	1	0	1	0
45060	1	66	3	2	1	2	2	26.3	1	1	2	2	1	0	0	0
45062	1	80	3	3	2	1	1	25.62	1	1	2	2	2	0	2	0
45067	1	34	1	3	6	2	1	29.66	1	1	2	1	2	0	0	0
45072	2	56	2	3	1	2	1	31.09	2	2	2	1	2	0	0	0
45078	1	78	3	3	3	2	1	24.38	2	1	2	1	2	0	1	0
45083	1	68	2	3	1	2	1	31.87	2	1	2	1	1	1	1	0
45087	2	63	5	3	3	1	1	34.83	2	1	2	2	1	1	0	0
45088	2	73	3	3	1	2	1	37.85	1	1	2	2	1	0	1	0
45089	1	79	3	1	1	1	1	29.34	2	2	2	2	3	1	2	1
45099	2	70	4	2	3	1	2	35.52	1	1	2	1	1	0	1	0
45100	2	31	2	2	1	2	2	19.44	2	1	2	1	1	0	0	0
45113	2	78	3	3	1	2	1	31.52	2	1	2	2	1	0	2	0
45116	2	43	1	3	1	2	1	23.05	2	2	2	1	1	0	1	0
45118	2	77	3	2	2	1	1	34.63	1	2	2	2	2	0	1	0
45119	2	72	3	3	1	2	1	23.67	1	1	2	2	1	0	1	0
45123	1	80	3	3	1	2	1	23.78	1	1	2	1	2	1	2	1
45124	1	66	4	2	1	2	1	47.11	1	1	1	2	3	1	1	0
45131	1	41	3	2	1	1	1	31.6	1	2	2	2	1	1	1	0
45137	2	51	4	1	1	2	1	33.72	1	2	2	2	1	0	1	0
45138	2	32	3	3	1	2	2	26.69	2	1	2	1	1	0	0	0
45141	2	31	3	3	6	2	1	27.51	2	2	2	3	3	0	0	0
45142	2	61	3	1	3	1	1	20.7	1	1	2	1	3	1	3	1
45146	1	80	3	1	1	2	1	27.24	1	1	2	3	2	0	2	0
45147	1	72	1	2	4	2	1	26.92	1	2	2	2	1	0	2	0
45152	2	64	2	1	2	2	1	27.15	1	2	2	2	1	1	2	1
45157	2	49	1	1	1	1	2	31.87	2	2	2	2	1	0	0	0
45158	1	38	4	3	1	2	1	31.56	2	1	2	1	1	0	0	0
45159	2	21	1	3	5	2	1	30.55	2	2	2	2	1	0	0	0
45165	1	59	4	1	1	2	1	19.4	2	2	2	1	3	0	3	1
45169	1	60	3	3	1	2	1	33.69	1	2	2	2	2	0	1	0
45171	1	61	3	3	1	2	2	25.06	2	1	2	2	1	0	0	0
45172	1	73	3	2	1	2	1	28.76	2	1	2	3	2	0	1	0
45174	2	74	3	2	1	2	1	18.81	2	2	2	2	2	0	0	0
45175	1	20	1	1	6	1	1	30.01	2	2	2	2	3	0	0	0
45176	1	65	3	1	4	1	1	24.49	1	1	1	1	3	0	1	0
45179	2	63	3	3	1	2	1	21.52	2	1	2	2	1	0	1	0
45180	2	30	2	1	1	1	1	25.69	2	2	2	2	1	2	0	0
45181	1	80	3	3	1	2	1	23.49	1	1	2	2	2	0	2	0
45185	1	69	3	3	1	2	1	30.06	1	1	1	2	2	0	0	0
45186	2	63	4	3	1	2	1	42.39	2	2	2	1	2	0	1	0
45188	2	38	4	3	5	2	1	26.17	2	2	2	1	3	1	2	1
45190	2	60	4	3	3	2	2	36.98	1	1	2	2	2	0	1	0
45200	2	43	4	3	4	2	2	26.57	2	1	2	1	1	0	0	0
45204	1	72	3	3	1	2	1	27.5	1	2	2	1	1	1	2	1
45207	1	43	1	1	6	2	1	24.78	2	1	2	2	1	0	0	0
45211	1	80	3	2	1	2	1	32.81	1	1	2	2	2	1	2	1
45212	2	41	3	3	1	2	1	27.95	2	2	2	1	1	0	0	0
45216	1	41	3	1	3	1	1	31.05	2	2	1	2	2	0	3	1
45217	2	34	3	3	1	1	2	26.33	2	2	2	1	1	0	0	0
45219	1	57	1	3	3	2	1	31.08	1	1	2	1	3	0	3	1
45223	2	61	4	1	3	1	2	35.79	1	1	1	1	1	0	2	0
45225	1	59	3	2	1	1	1	25.44	2	2	2	1	1	0	2	0
45226	2	34	1	1	1	2	2	29.65	1	2	2	2	1	0	1	0
45229	1	68	4	1	1	2	2	34.54	1	1	1	2	1	0	3	1
45231	2	32	3	2	1	2	1	24.82	2	2	2	2	3	0	1	0
45234	2	51	4	3	3	2	2	34.93	2	2	2	2	1	0	0	0
45237	1	44	1	1	1	2	1	35.34	2	1	2	2	2	0	0	0
45243	2	76	3	1	2	2	1	23.19	2	1	2	1	2	0	1	0
45247	1	62	3	3	1	2	1	27.62	2	1	2	2	2	0	1	0
45249	1	29	3	1	1	2	1	38.98	1	2	2	1	1	0	0	0
45255	1	67	3	1	1	2	2	33.59	2	2	2	1	1	1	1	0
45258	2	80	5	3	2	2	1	27.24	1	1	2	1	2	0	2	0
45262	1	61	4	3	1	2	1	41.3	1	2	1	3	2	1	2	1
45267	1	69	3	3	1	2	1	28.93	2	2	2	2	1	1	2	1
45270	1	61	3	3	1	2	1	27.84	1	1	2	2	2	0	1	0
45271	2	47	4	3	3	2	2	29.37	2	2	2	3	1	0	1	0
45273	1	50	4	3	3	2	2	28.05	2	1	2	2	1	0	0	0
45276	2	40	1	3	1	2	2	36.71	2	2	2	2	1	0	1	0
45277	1	70	3	3	1	2	1	34.82	1	1	2	1	2	1	1	0
45278	1	69	3	3	1	2	1	34.08	1	1	2	2	2	1	1	0
45281	1	64	3	1	3	1	1	24.54	2	1	2	2	2	1	2	1
45282	1	74	3	2	3	2	1	30.07	2	2	2	2	2	0	0	0
45284	2	53	5	3	3	2	1	23.03	2	1	2	1	2	0	0	0
45286	2	58	3	3	1	2	1	22.35	2	2	2	1	1	1	0	0
45287	2	38	3	3	1	2	1	34.34	2	2	2	1	1	0	1	0
45293	2	76	1	2	4	1	1	19.11	2	1	2	1	1	2	3	1
45295	1	74	3	3	1	2	1	31.01	1	2	2	2	1	0	2	0
45296	1	43	2	3	3	2	1	26.78	1	1	2	1	1	0	1	0
45298	2	67	3	1	1	2	1	32.24	1	1	2	1	1	1	1	0
45299	1	60	4	3	1	2	1	27.87	2	2	2	1	2	0	1	0
45302	1	67	3	3	1	2	1	32.52	1	2	2	2	2	1	1	0
45303	2	45	3	2	1	2	1	18.24	2	2	2	1	3	0	0	0
45306	2	34	3	3	1	2	1	27.33	1	2	2	2	1	0	0	0
45308	1	61	1	1	1	1	1	24.21	2	2	2	3	1	0	0	0
45309	2	62	1	1	3	2	2	29.57	1	1	1	2	1	2	0	0
45311	1	68	4	1	1	2	1	35.34	1	1	1	2	2	1	3	1
45314	2	80	3	3	2	2	1	31.84	2	2	2	3	2	0	1	0
45316	2	38	3	3	5	2	1	23.66	2	1	2	2	1	2	2	1
45317	2	43	1	2	1	2	2	21.64	2	2	2	2	1	0	0	0
45318	2	47	3	3	3	1	1	61.7	1	2	1	2	2	1	1	0
45319	1	60	3	3	1	2	1	40.3	1	1	2	2	1	0	1	0
45321	1	27	4	3	1	2	1	38.58	2	2	2	1	1	0	1	0
45326	2	78	3	2	2	2	1	23	1	1	2	1	2	0	1	0
45333	1	57	3	2	1	2	1	24.05	1	2	2	1	3	0	3	1
45335	2	22	3	3	5	1	1	26.66	2	2	2	2	1	0	0	0
45337	1	34	4	1	6	2	1	29.27	2	2	1	2	1	0	2	0
45338	2	43	5	1	1	2	1	27.47	2	2	2	1	1	0	2	0
45340	1	78	2	1	1	2	1	24.2	2	1	2	2	2	0	1	0
45343	1	78	3	3	1	2	1	29.97	1	1	2	2	1	0	1	0
45348	2	67	3	3	3	2	1	24.96	2	1	2	1	1	0	1	0
45350	1	33	3	3	1	2	1	30.92	2	1	2	2	1	0	0	0
45360	1	63	3	2	2	2	1	29.04	2	1	2	2	2	0	2	0
45363	2	56	4	3	1	2	2	27.08	2	2	2	1	1	1	1	0
45365	2	52	3	3	1	2	2	44.49	2	1	1	2	1	3	1	1
45366	2	75	4	1	2	1	2	38.73	1	1	1	1	2	0	3	1
45370	1	51	1	1	1	2	1	35.3	1	1	2	1	1	1	1	0
45371	1	52	2	1	6	1	1	26.77	2	1	2	3	3	0	1	0
45375	2	51	2	3	3	2	1	23.74	1	2	2	1	3	1	0	0
45387	2	80	3	3	2	1	2	22.68	2	2	2	2	1	0	1	0
45391	2	78	4	2	3	1	2	21.27	1	1	2	1	1	0	0	0
45400	1	26	3	1	6	1	1	17.31	2	1	2	2	3	0	1	0
45401	2	56	3	2	1	1	2	22.43	2	2	2	3	2	0	1	0
45403	2	29	3	3	1	2	1	20.67	2	2	2	2	1	0	1	0
45405	2	24	4	3	5	2	1	24.08	2	2	2	2	1	0	0	0
45407	2	80	3	1	2	1	1	28.24	1	1	2	1	1	0	1	0
45410	2	50	4	3	1	2	1	39.09	1	2	2	2	2	1	1	0
45417	2	80	4	1	1	2	1	19.54	1	1	2	3	3	1	1	0
45418	1	37	4	2	5	1	2	21.79	2	2	2	2	3	0	1	0
45420	2	76	3	3	1	2	1	24.5	1	1	2	2	2	1	0	0
45421	2	69	1	2	1	1	1	26.19	2	1	2	2	1	1	0	0
45422	1	75	3	2	1	2	1	37.55	1	2	2	1	2	0	1	0
45425	2	77	4	2	1	2	2	29.42	1	1	2	1	2	0	1	0
45429	1	39	3	3	1	2	1	25.21	1	2	2	2	3	0	0	0
45430	1	37	1	1	1	2	1	30.55	1	2	2	2	3	1	0	0
45431	2	65	3	3	1	2	1	25.97	1	1	2	2	1	0	0	0
45433	2	49	3	3	1	2	1	42.85	1	1	1	2	3	0	1	0
45434	1	22	3	2	5	2	2	17.1	2	2	2	2	1	0	3	1
45439	1	43	3	3	1	2	1	30.1	2	1	2	1	1	0	0	0
45444	1	73	3	2	1	1	1	26.57	2	1	2	2	2	0	3	1
45445	1	78	3	1	2	2	1	32.5	2	2	2	1	2	0	0	0
45447	2	75	3	1	2	2	2	30.37	1	1	2	2	1	0	1	0
45450	1	47	4	3	3	2	1	31.27	2	2	2	1	1	1	0	0
45451	2	75	3	2	2	1	2	33.46	1	2	2	2	1	0	2	0
45462	1	69	3	2	1	1	1	27.55	1	1	1	2	2	1	1	0
45465	2	62	4	1	6	2	1	28.28	1	2	2	2	1	0	1	0
45468	1	80	3	2	1	2	1	22.05	1	2	2	2	2	1	2	1
45470	2	56	4	3	1	2	1	37.7	2	2	2	1	1	2	1	1
45471	2	54	3	3	1	2	1	20.92	2	2	2	1	2	0	1	0
45473	2	38	2	1	5	1	1	25.46	2	2	2	2	2	0	2	0
45475	1	36	3	1	1	1	1	30.6	1	1	2	1	2	0	1	0
45477	1	56	2	1	1	2	2	43.02	2	1	1	1	2	3	3	1
45482	1	74	1	1	1	2	1	26.46	2	1	2	2	2	0	0	0
45487	2	35	4	2	3	1	1	25.3	2	1	2	3	1	0	1	0
45488	2	80	2	1	2	2	2	25.85	1	1	2	2	1	1	3	1
45491	1	78	3	1	1	2	1	26.06	2	2	1	3	1	1	1	0
45492	1	78	1	1	3	2	2	32.21	1	1	2	2	2	1	3	1
45496	2	67	3	3	1	2	1	26.2	1	1	2	3	1	0	3	1
45499	1	73	3	3	2	2	2	37.65	2	1	2	2	1	0	1	0
45500	1	80	3	2	1	1	2	24.9	2	1	2	2	2	0	0	0
45501	2	47	3	3	5	1	1	27.8	2	2	2	2	3	0	1	0
45505	2	51	3	3	3	2	1	22.04	2	2	2	2	2	0	1	0
45507	1	70	3	1	2	1	1	28.35	1	1	2	1	2	0	1	0
45518	2	36	4	3	3	1	1	35.77	2	2	2	2	1	0	1	0
45519	2	54	3	3	1	2	1	23.22	2	2	2	3	1	0	1	0
45520	2	78	3	1	1	2	1	29.64	2	2	2	2	1	1	2	1
45523	2	71	4	3	2	1	2	29.47	1	1	2	1	1	1	3	1
45526	1	33	3	1	1	2	1	23.44	1	2	2	2	3	0	0	0
45530	2	50	4	3	3	2	1	34.69	1	1	1	1	3	0	1	0
45534	2	55	4	3	6	2	1	52.91	1	1	1	2	2	0	3	1
45536	2	76	2	1	1	2	2	26.19	1	2	2	2	1	1	3	1
45539	2	74	3	3	2	1	2	27.33	1	1	2	1	2	1	3	1
45547	1	80	1	1	1	1	2	21.51	2	2	2	1	2	0	3	1
45549	2	50	3	2	1	2	1	29.13	2	1	2	3	1	0	0	0
45550	2	59	3	2	1	2	1	39.24	2	1	2	2	2	0	1	0
45553	2	68	3	3	1	2	2	22.75	1	1	2	3	1	1	1	0
45561	2	79	3	2	2	1	2	31.47	1	2	2	2	1	3	3	1
45564	1	42	1	2	1	2	1	31.6	2	1	2	1	1	0	1	0
45573	2	52	3	3	1	2	1	18.11	2	2	2	1	1	0	0	0
45575	2	22	3	3	5	1	1	31.13	1	1	2	1	3	0	1	0
45577	2	42	4	1	3	1	2	20.92	1	1	2	1	3	0	3	1
45583	2	36	1	3	1	2	1	25.16	2	2	2	2	1	0	0	0
45586	1	38	4	3	3	1	1	26.73	1	1	2	3	3	0	1	0
45590	2	26	2	2	1	2	1	21.57	2	2	2	1	1	0	0	0
45594	2	78	3	3	1	2	1	24.29	1	1	2	3	2	3	3	1
45596	1	80	4	3	4	2	1	24.27	1	2	1	1	2	1	3	1
45603	1	61	4	1	1	2	1	24.33	2	1	2	1	3	0	2	0
45604	2	24	1	2	5	2	1	24.13	2	2	2	1	3	1	2	1
45605	2	38	3	1	1	2	2	31.3	2	1	2	1	1	0	0	0
45609	2	48	3	3	1	2	1	32.93	2	1	2	2	1	0	1	0
45610	2	42	4	3	3	2	1	22.62	2	2	2	2	1	0	0	0
45616	2	39	3	3	1	2	1	26.53	2	2	2	1	1	0	3	1
45621	2	78	3	3	1	2	1	26.54	1	2	2	3	1	1	2	1
45624	1	71	3	3	1	2	1	30.68	1	1	2	2	2	0	2	0
45625	1	76	2	2	6	2	1	28.38	1	2	1	2	1	0	3	1
45627	1	38	5	3	1	2	1	25.04	2	2	2	2	1	0	0	0
45630	1	25	3	3	5	2	1	30.88	2	2	2	2	3	0	0	0
45632	1	76	3	2	1	1	2	25.91	1	1	1	2	1	1	2	1
45634	2	30	4	2	5	2	1	32.26	2	2	2	3	1	0	0	0
45638	1	36	4	1	5	1	1	29.98	1	1	2	1	1	0	1	0
45641	2	62	5	3	1	2	2	24.72	1	1	2	1	1	0	1	0
45645	1	47	3	3	1	2	1	28.66	2	1	2	2	1	0	1	0
45648	2	62	4	1	3	1	2	39.86	1	1	2	2	1	0	3	1
45649	1	73	3	3	3	1	1	27.86	1	1	1	2	1	1	1	0
45653	2	46	4	3	4	1	2	33.57	1	2	1	2	1	0	1	0
45654	2	42	3	3	1	2	2	26.14	2	1	2	1	2	0	0	0
45657	2	36	1	3	1	2	1	24.1	2	2	2	1	1	0	0	0
45659	2	27	2	2	1	2	1	25.21	2	1	2	1	3	0	2	0
45660	1	65	3	2	1	2	1	33.64	1	2	1	1	2	0	0	0
45662	2	42	3	2	1	2	2	22.23	2	2	2	2	1	0	0	0
45664	2	72	3	2	3	1	1	22.12	1	2	2	2	2	1	1	0
45675	1	55	2	1	1	2	2	34.93	1	1	1	3	2	0	3	1
45678	1	66	3	3	1	2	1	31.29	2	2	2	2	3	0	2	0
45684	2	55	3	3	1	2	1	29.79	2	2	2	1	2	0	1	0
45688	2	80	3	3	2	2	1	22.29	1	2	2	2	2	3	1	1
45699	1	39	3	3	1	2	1	30.92	2	1	2	2	3	0	0	0
45703	2	66	3	1	1	2	1	28.71	1	1	2	2	2	0	0	0
45708	2	29	3	1	5	2	1	36.96	2	2	2	2	3	0	2	0
45712	1	69	4	1	1	2	1	35.87	2	1	2	1	2	0	2	0
45715	2	27	4	3	1	2	1	35.54	2	2	2	2	1	0	2	0
45723	2	45	4	3	1	2	1	28.36	2	2	2	1	1	0	0	0
45724	1	73	4	3	2	2	2	25.77	2	1	1	1	1	1	2	1
45727	2	43	3	3	1	2	1	27.79	2	2	2	1	2	1	0	0
45728	2	62	3	3	1	2	1	29.58	1	2	2	1	2	0	3	1
45733	2	59	4	3	2	1	1	46.28	1	2	2	1	3	1	3	1
45734	2	62	4	2	1	1	2	22.13	2	2	2	1	1	1	1	0
45738	2	25	2	3	3	1	1	36.55	1	2	2	1	1	1	1	0
45741	2	43	3	3	3	2	1	35.22	1	2	1	1	2	1	0	0
45744	2	42	3	3	1	2	2	29.44	2	2	2	2	1	0	1	0
45751	2	45	2	1	1	2	1	26.24	2	1	2	1	3	0	0	0
45753	2	67	4	3	3	2	1	28.8	1	2	2	2	2	0	2	0
45754	1	65	3	3	1	2	1	37.43	1	1	2	1	2	0	2	0
45755	1	57	4	3	5	2	1	33.31	1	2	1	1	2	0	1	0
45756	2	66	3	3	1	2	2	18.11	2	1	2	1	1	1	0	0
45757	2	34	3	3	5	1	2	31.1	2	2	2	2	1	0	1	0
45758	2	37	4	3	1	2	2	39.57	1	2	2	2	3	0	1	0
45763	1	54	4	1	1	2	1	27.46	1	1	2	2	1	0	1	0
45764	1	80	3	3	1	2	1	22.45	2	2	2	2	1	0	1	0
45766	1	42	3	3	3	2	1	42.73	1	1	2	3	2	0	2	0
45767	2	54	1	2	1	2	1	30.84	2	2	2	3	2	0	2	0
45775	1	42	5	1	3	2	1	23.91	2	1	2	1	1	0	0	0
45777	2	67	3	3	3	2	1	24.59	2	2	2	2	1	0	1	0
45782	1	46	3	3	6	2	1	29.89	2	2	2	1	1	0	0	0
45784	2	36	2	3	1	2	1	32.27	2	2	2	2	1	0	1	0
45785	1	34	4	1	6	2	2	36.56	2	2	2	2	1	0	0	0
45787	1	66	3	3	1	2	1	36.39	2	2	2	2	2	0	0	0
45788	2	64	2	3	1	2	2	41.05	1	1	1	1	1	2	2	1
45793	2	34	1	1	4	1	1	33.63	2	1	2	2	1	0	0	0
45795	2	33	3	3	1	2	1	30.47	2	2	2	2	2	0	3	1
45799	1	36	1	1	1	2	2	25.98	2	2	2	2	3	0	1	0
45805	1	31	3	3	4	2	1	23.33	1	2	2	2	3	0	0	0
45808	2	80	3	3	2	2	2	29.54	1	2	2	1	2	1	3	1
45815	1	67	3	1	1	2	1	24.29	1	1	1	3	2	0	0	0
45816	2	55	4	3	1	1	2	48.04	1	2	1	2	1	1	2	1
45819	1	63	4	1	2	1	1	34.28	1	2	1	1	2	0	2	0
45823	2	78	5	3	2	1	2	28.1	1	2	2	2	1	1	0	0
45826	2	62	3	3	1	2	1	30.94	2	2	2	2	1	0	1	0
45827	2	29	4	3	6	2	1	24.63	2	2	2	2	1	0	1	0
45828	1	70	3	3	6	2	1	38.24	1	2	2	2	1	0	2	0
45829	1	80	3	2	1	2	1	20.22	1	1	1	2	2	1	3	1
45831	1	62	4	1	2	2	1	28.28	1	1	2	1	1	1	2	1
45832	2	44	3	2	1	2	1	27.11	2	1	2	1	3	0	0	0
45835	1	53	2	2	1	2	2	30.53	2	1	2	1	1	0	1	0
45836	2	52	3	3	1	2	1	32.42	2	2	2	2	1	0	1	0
45838	2	62	3	3	1	2	1	27.02	2	1	2	2	1	0	3	1
45840	1	49	4	3	1	2	1	35.5	1	1	1	2	1	0	1	0
45842	2	80	4	3	2	1	1	26.07	1	1	2	1	3	0	1	0
45845	1	75	3	3	1	2	1	31.73	1	1	2	2	2	0	2	0
45850	2	53	5	1	1	2	2	22.35	2	1	2	1	1	0	1	0
45851	2	55	4	1	1	2	2	22.57	2	2	2	2	1	0	1	0
45856	2	55	3	2	3	2	1	21.91	2	1	2	2	3	0	1	0
45858	1	49	4	1	5	1	1	26.51	1	1	1	2	3	0	2	0
45861	1	30	3	1	1	2	1	23.51	2	2	2	1	3	0	0	0
45867	2	37	2	2	5	2	1	25.21	2	1	2	1	2	0	0	0
45868	1	39	3	3	1	2	1	33.51	2	2	2	1	2	0	0	0
45869	2	46	2	1	1	2	1	28.99	2	2	2	1	1	1	0	0
45871	1	77	1	1	1	2	1	26.31	1	2	2	1	2	1	3	1
45872	1	22	2	1	5	2	1	23.91	2	2	2	2	1	0	0	0
45878	2	51	2	1	1	2	1	27.77	2	1	2	2	1	2	3	1
45882	1	67	3	3	1	2	1	35.26	1	1	2	2	2	1	1	0
45883	1	65	2	2	1	2	1	25.05	1	1	2	1	1	0	1	0
45884	1	76	1	1	1	1	1	28.95	2	2	2	1	3	0	2	0
45885	2	45	3	3	3	2	1	29.3	1	2	2	2	3	1	0	0
45886	1	73	3	1	1	2	1	31.41	2	2	2	2	2	0	1	0
45887	2	49	3	1	1	2	2	19.6	2	2	1	1	3	0	2	0
45891	2	56	4	1	1	2	1	28.06	1	2	1	2	1	0	1	0
45894	1	60	3	3	1	2	1	29.92	1	1	1	2	2	0	1	0
45901	1	43	4	3	6	2	1	22.29	2	1	2	2	3	0	2	0
45903	2	71	3	3	1	2	1	21.94	1	1	2	2	1	1	1	0
45905	2	68	1	1	2	2	1	34.77	1	1	2	2	1	0	0	0
45909	1	80	3	2	2	2	1	28.89	1	2	2	1	2	0	0	0
45910	2	55	4	1	3	2	2	34.36	1	1	1	1	1	1	1	0
45911	1	54	1	1	4	2	1	30.35	2	2	2	1	2	0	1	0
45925	1	68	5	3	1	2	1	24.54	1	1	2	1	2	0	1	0
45927	1	45	3	2	1	2	2	28.69	1	2	2	2	1	0	0	0
45929	1	46	4	3	3	2	1	24.36	1	1	2	1	3	0	2	0
45933	2	63	3	3	1	2	1	25.82	2	2	2	2	3	1	0	0
45937	1	26	4	3	3	2	1	27.71	2	2	2	1	1	0	0	0
45939	2	80	3	3	1	2	2	29.93	1	2	2	1	1	0	3	1
45943	1	57	4	1	1	2	1	25.23	1	2	2	2	3	0	1	0
45945	2	38	3	2	6	1	2	33.29	2	2	2	2	2	0	2	0
45949	1	47	3	2	1	2	1	30.04	1	1	2	2	1	0	0	0
45951	2	58	2	2	1	2	1	28.21	1	2	2	2	1	0	0	0
45952	1	52	2	2	1	2	1	31.82	1	1	2	2	1	0	1	0
45953	2	80	4	1	1	2	1	18.85	1	2	2	1	2	2	0	0
45957	2	77	3	3	3	1	2	29.49	1	2	2	1	1	1	2	1
45959	2	60	4	2	3	2	2	33.4	1	1	1	1	1	0	0	0
45960	1	63	4	3	1	2	1	29.71	2	2	2	2	3	0	2	0
45964	1	29	3	2	1	2	1	33.87	2	2	2	2	2	0	0	0
45965	1	29	1	3	1	2	1	41.66	1	1	2	1	1	0	0	0
45966	2	53	4	3	3	2	2	28.89	2	1	2	1	1	0	0	0
45968	2	69	4	2	2	1	2	37.82	1	1	1	2	2	0	1	0
45970	2	43	3	3	1	2	1	31.26	1	2	2	1	1	0	0	0
45979	2	28	3	3	4	2	1	19.56	2	2	2	1	1	0	0	0
45982	1	80	4	3	1	2	1	33.6	2	2	1	3	2	0	0	0
45989	2	80	3	2	2	1	1	29.71	1	1	2	2	1	0	2	0
45992	2	75	3	1	2	2	2	41.91	1	2	2	2	2	2	1	1
45995	2	55	3	2	3	2	1	37.71	2	1	2	1	2	0	3	1
45997	2	58	3	1	1	2	1	30.74	1	1	1	2	2	1	2	1
45998	1	78	1	1	1	1	1	33.49	1	1	2	1	1	1	3	1
46000	1	31	3	2	1	2	1	27.2	2	1	2	2	3	0	2	0
46004	2	30	3	1	1	2	1	31.57	2	2	2	1	1	0	1	0
46006	2	74	3	3	1	2	2	22.33	2	2	2	2	1	2	2	1
46009	1	42	3	2	6	1	1	22.65	2	2	2	2	3	0	1	0
46011	1	41	3	3	1	2	1	33.91	2	2	2	2	3	0	0	0
46018	2	23	2	2	5	1	1	31.64	2	2	2	3	3	0	0	0
46021	1	62	1	3	1	2	2	37.51	1	1	1	1	1	1	2	1
46023	2	27	4	1	6	2	1	29.36	2	2	2	2	1	0	1	0
46029	2	59	2	2	1	2	2	22.35	2	2	2	2	1	3	2	1
46035	1	74	3	3	5	2	1	31.26	1	1	2	3	1	0	2	0
46036	2	80	3	1	1	2	2	26.2	1	1	1	3	1	3	3	1
46037	1	69	2	1	5	1	1	32.37	1	2	1	1	2	0	2	0
46043	2	40	4	3	5	2	2	63.92	1	2	2	2	1	1	1	0
46049	2	20	4	2	5	1	1	27.86	2	2	2	2	3	0	3	1
46053	1	39	3	3	5	1	1	27.65	2	2	2	2	3	0	0	0
46058	2	29	3	3	6	2	1	22.5	2	2	2	2	2	0	1	0
46059	2	73	5	2	1	2	1	23.88	1	1	2	1	1	0	1	0
46061	2	41	4	3	1	2	2	36.2	1	2	2	2	1	0	1	0
46063	2	53	1	1	2	1	1	25.95	2	1	2	1	3	0	0	0
46068	1	80	3	2	1	2	1	24.33	1	2	2	1	2	0	1	0
46074	2	61	1	1	5	2	2	32.15	1	2	2	1	1	1	2	1
46076	2	80	3	2	1	2	2	24.18	1	1	1	3	1	0	1	0
46077	1	24	4	3	5	2	1	30.41	1	1	2	1	1	0	0	0
46082	1	34	3	2	1	1	1	29.81	2	2	2	1	1	0	0	0
46085	1	67	3	3	1	2	1	27.29	2	2	1	2	1	0	3	1
46087	2	57	2	1	1	1	2	40.41	2	1	2	2	1	0	1	0
46095	1	64	1	1	1	1	2	34.74	1	2	2	2	2	0	3	1
46096	1	26	3	3	5	2	1	23.04	2	1	2	1	3	0	1	0
46097	1	74	3	1	1	2	1	30.49	1	2	2	2	2	0	2	0
46100	1	35	5	3	5	2	1	34.74	2	2	2	2	1	0	0	0
46101	1	65	4	1	1	2	1	32.08	1	1	2	1	2	1	2	1
46102	2	50	3	3	5	2	1	24.02	2	2	2	2	1	0	0	0
46103	2	38	4	3	6	2	1	43.14	2	2	2	2	1	1	1	0
46104	2	36	2	1	6	2	2	24.52	2	2	2	2	1	0	0	0
46109	1	31	3	3	1	2	1	23.62	2	2	2	2	1	0	0	0
46114	1	29	3	3	1	2	1	33.77	2	2	2	1	3	0	2	0
46120	1	61	3	3	1	2	1	27.53	2	1	2	2	2	0	2	0
46123	1	69	3	1	1	1	1	41.57	1	1	1	2	2	0	3	1
46126	2	65	3	1	2	1	1	26.8	2	1	2	1	3	0	1	0
46127	1	25	3	3	5	2	1	19.39	2	2	2	2	1	0	0	0
46129	2	64	2	1	2	1	2	39.68	1	2	1	2	1	2	1	1
46132	1	55	3	2	1	2	1	29.17	1	1	2	1	3	0	1	0
46140	1	73	3	3	1	1	1	33.7	1	1	2	1	2	0	1	0
46143	1	34	4	3	3	2	1	26.51	2	2	2	1	1	0	0	0
46144	1	75	3	2	1	2	1	22.21	2	2	2	2	1	0	2	0
46145	2	80	3	3	2	2	1	23	1	1	1	2	1	0	1	0
46148	2	72	3	2	1	2	2	27.04	2	2	2	2	1	1	1	0
46149	1	80	3	2	1	1	2	25.53	1	2	2	2	1	0	3	1
46151	2	20	3	3	5	1	1	20.77	1	1	2	3	1	0	1	0
46154	1	36	4	1	6	2	1	37.57	2	2	2	1	1	0	1	0
46159	1	72	4	2	3	2	1	26.81	2	2	2	2	1	0	1	0
46163	1	26	3	3	5	2	1	22.17	2	2	2	3	3	0	0	0
46167	1	75	3	1	3	1	1	25.03	1	2	2	2	3	0	3	1
46169	2	80	3	2	2	2	1	22.71	1	1	2	3	2	0	0	0
46170	2	59	3	2	3	1	2	33.35	2	2	2	1	2	1	2	1
46171	1	78	3	2	1	2	2	30.79	1	1	2	1	1	0	3	1
46172	1	66	3	1	4	2	2	21.37	2	1	2	2	2	0	0	0
46174	1	34	4	3	5	2	1	27.37	2	2	2	1	3	0	0	0
46176	1	72	3	1	2	2	1	30.86	1	2	1	1	2	0	2	0
46177	1	23	3	3	5	1	1	22.91	2	2	2	1	1	0	0	0
46180	2	50	1	3	3	2	1	39.29	1	2	2	1	3	1	1	0
46182	2	30	3	3	1	1	2	31.96	2	2	2	2	3	0	0	0
46184	2	58	4	3	3	2	1	29.02	1	1	1	2	2	0	0	0
46186	1	48	4	2	5	2	1	27.17	2	2	2	1	3	0	1	0
46188	2	59	3	2	1	2	2	29.66	2	2	2	2	1	0	1	0
46190	2	56	2	3	4	1	1	27.47	2	1	2	1	2	0	1	0
46191	2	68	4	3	2	2	1	31.39	1	2	2	1	3	1	2	1
46193	2	57	3	3	1	2	2	24.01	1	2	2	2	1	0	1	0
46195	2	45	3	3	3	2	1	24.07	2	2	2	2	1	1	3	1
46196	1	79	3	3	1	2	1	25.95	1	2	2	2	2	0	1	0
46197	2	28	4	2	5	1	2	49.59	2	2	2	2	1	1	1	0
46198	1	37	4	3	4	2	1	28.99	2	2	2	1	1	0	0	0
46201	2	50	1	3	1	2	1	31.64	2	1	2	2	2	0	0	0
46202	1	45	4	3	1	2	1	32.79	1	1	2	1	1	1	0	0
46203	2	64	4	3	5	1	1	29.15	1	1	1	1	3	1	0	0
46204	1	80	3	3	1	2	1	27.79	1	1	2	2	2	1	3	1
46212	1	34	3	3	1	2	1	25.96	2	2	2	2	1	0	0	0
46217	2	55	1	3	1	2	1	34.29	1	1	2	2	3	0	1	0
46218	1	66	3	3	1	2	1	28.33	1	1	2	2	1	0	1	0
46221	1	55	3	2	6	2	2	37.14	1	1	1	2	3	0	0	0
46228	2	70	3	3	1	2	2	27.76	1	2	1	1	3	2	0	0
46232	1	58	2	2	1	2	1	35.4	1	2	2	1	1	2	1	1
46238	2	56	3	1	2	1	2	17.91	2	2	2	2	3	0	1	0
46239	2	61	3	2	1	2	2	21.61	1	1	2	2	1	0	1	0
46242	1	80	2	3	1	2	1	29.29	2	2	2	1	2	0	3	1
46243	1	62	3	3	1	2	1	21.72	2	2	2	2	2	0	1	0
46244	1	65	4	3	1	2	2	17.85	1	1	2	1	3	0	0	0
46245	1	53	3	3	3	2	2	31.44	2	2	2	1	3	0	1	0
46248	2	65	4	1	5	2	1	26.16	1	2	2	1	1	1	1	0
46249	1	76	3	3	1	2	1	25.82	1	1	2	2	1	0	2	0
46252	2	80	3	2	2	1	2	24.01	1	1	1	1	1	3	0	1
46257	2	38	4	3	5	1	2	32.39	1	2	2	1	3	0	2	0
46258	2	62	1	1	5	2	2	28.1	1	1	2	1	1	0	0	0
46262	1	80	3	3	1	1	2	26.56	2	2	2	2	2	2	3	1
46264	2	80	3	3	2	2	2	31.8	1	2	1	2	1	2	2	1
46268	2	20	1	3	5	2	2	23.07	2	2	2	1	1	0	0	0
46269	1	50	1	1	5	2	1	26.92	2	2	1	2	1	0	3	1
46271	1	57	2	3	1	2	1	34.68	2	2	2	1	2	0	1	0
46273	2	80	1	1	2	2	1	25.31	1	1	2	1	1	1	2	1
46274	2	33	4	1	5	1	1	37.57	2	2	2	2	3	0	0	0
46275	2	73	4	2	3	1	2	29.36	1	1	1	3	1	0	2	0
46281	1	70	4	3	1	2	2	34.01	1	1	2	1	2	1	0	0
46282	1	60	4	3	1	2	1	23.44	2	2	2	1	1	0	1	0
46283	2	80	3	1	2	1	2	28.29	1	2	2	3	3	0	0	0
46288	1	46	3	3	3	2	1	39.93	1	1	2	2	1	0	2	0
46293	1	68	1	1	1	2	1	25.37	1	1	1	2	2	1	3	1
46315	2	76	3	3	1	2	2	32.55	1	2	1	2	1	0	1	0
46316	2	73	3	1	1	2	2	28.48	2	2	2	1	1	1	2	1
46320	2	45	4	2	1	2	2	31.33	2	2	1	1	1	1	1	0
46322	2	80	3	3	2	2	1	20.65	2	2	2	2	2	2	3	1
46326	1	31	1	3	1	2	1	26.39	2	2	2	1	1	0	0	0
46329	2	38	3	2	1	2	2	32.95	1	2	2	1	2	0	0	0
46333	1	80	3	2	2	2	1	29.64	2	1	2	1	2	0	2	0
46334	2	75	1	3	2	2	1	30.29	1	1	2	2	1	0	1	0
46336	1	55	3	1	1	2	1	32.95	1	1	2	1	3	0	0	0
46337	2	70	3	3	1	2	1	24.06	2	1	2	2	1	1	2	1
46343	2	65	4	1	1	2	2	42.52	1	2	1	1	2	0	1	0
46345	2	59	1	3	1	2	1	26.89	2	1	2	1	1	1	1	0
46346	1	75	3	2	1	2	1	25.87	2	2	2	3	2	0	1	0
46348	1	58	4	1	1	2	2	40.6	1	1	1	1	2	1	2	1
46349	2	36	3	3	1	2	1	23.8	2	1	2	1	1	0	1	0
46357	2	45	2	3	1	2	2	26.31	2	2	2	2	1	0	0	0
46358	2	39	1	1	1	2	2	31.19	2	2	2	2	1	0	1	0
46363	2	63	3	2	2	1	1	21.57	1	2	2	2	3	0	2	0
46365	1	33	3	3	1	2	1	28.99	2	2	2	2	2	0	1	0
46368	2	68	2	3	1	2	2	33.52	1	1	2	1	1	1	1	0
46372	2	62	3	3	1	2	1	24.24	2	2	2	2	1	0	1	0
46375	1	49	3	3	1	2	1	29.26	2	2	2	1	1	0	0	0
46383	2	28	4	2	5	1	1	48.01	2	2	2	1	1	1	3	1
46385	1	42	3	1	3	2	1	28.72	1	1	1	1	1	0	0	0
46386	1	51	3	3	1	2	1	26.25	2	2	2	2	1	0	1	0
46389	1	79	3	3	1	2	1	24.27	1	1	2	1	3	0	1	0
46392	1	69	2	1	3	1	1	23.94	1	1	1	1	3	1	2	1
46394	1	66	3	3	6	2	1	33.51	1	2	2	3	2	2	2	1
46398	2	80	3	3	2	1	2	24.89	1	1	2	3	1	1	1	0
46405	2	61	3	2	3	1	1	36.91	1	1	2	3	1	0	0	0
46406	1	76	3	2	1	2	1	25.46	1	1	2	1	2	0	3	1
46408	1	56	1	1	1	2	1	27.29	2	2	2	2	1	0	1	0
46410	2	54	4	1	3	2	1	27.53	2	1	2	1	1	2	1	1
46412	2	68	5	1	2	1	2	34	1	1	2	3	1	3	3	1
46419	2	72	1	1	2	1	1	30.12	1	2	1	2	1	0	0	0
46422	1	49	4	2	1	2	1	33.37	1	2	2	1	1	1	1	0
46425	1	50	4	3	1	2	1	28.83	2	1	2	1	1	0	0	0
46428	1	71	4	2	1	2	1	34.23	1	1	2	2	2	0	2	0
46432	1	48	4	2	5	1	1	31.27	2	1	2	1	2	0	3	1
46436	1	46	4	1	4	1	2	29.06	1	1	1	1	1	0	1	0
46442	2	66	2	3	2	2	2	32.13	1	1	2	2	1	0	3	1
46445	1	25	2	3	5	2	1	24.82	2	2	2	1	1	0	1	0
46447	2	65	1	1	2	2	2	23.15	1	1	2	2	1	0	0	0
46449	1	51	4	1	3	2	1	39.97	2	2	1	1	3	0	1	0
46451	2	75	3	2	1	2	1	30.01	1	1	2	2	2	2	2	1
46452	1	67	3	2	5	1	2	24.86	2	2	2	1	1	1	2	1
46457	1	43	3	3	1	2	1	25.28	1	1	2	2	1	0	0	0
46458	1	61	4	3	1	2	1	23.55	1	1	2	2	1	0	2	0
46464	1	72	3	3	3	2	1	24.9	2	1	2	2	2	0	2	0
46470	1	66	3	2	1	2	1	29.06	2	1	1	1	2	0	3	1
46472	1	49	4	3	3	2	1	35.97	1	2	2	1	3	1	1	0
46473	2	48	2	1	1	2	2	34.88	2	2	2	2	1	0	0	0
46475	1	60	4	3	1	2	1	27.43	1	2	2	2	3	0	2	0
46476	2	73	1	1	2	1	2	27.59	2	2	2	2	1	0	1	0
46477	1	68	3	3	2	2	1	38.18	1	2	1	1	2	0	1	0
46481	1	75	3	3	1	2	1	26.64	1	1	2	2	1	0	1	0
46484	2	54	3	2	6	2	1	40.66	2	2	2	2	2	0	1	0
46486	1	49	2	3	5	2	1	29.55	2	2	2	2	2	0	1	0
46491	1	78	3	1	2	1	1	23.38	1	2	1	1	1	0	3	1
46492	2	66	3	3	1	2	1	28.49	1	2	2	2	2	0	2	0
46493	2	66	4	2	2	2	2	29.86	1	1	1	2	1	0	2	0
46495	2	75	3	3	1	2	2	26.34	1	2	2	1	2	0	2	0
46496	2	63	4	3	1	2	2	42.03	1	1	1	2	1	0	1	0
46497	1	64	4	1	1	2	1	29.87	1	1	1	1	2	0	2	0
46501	2	74	3	1	2	2	1	30.74	2	2	2	3	2	0	1	0
46507	1	80	3	3	1	2	1	39.1	1	1	2	2	2	1	1	0
46509	1	56	4	3	5	1	2	33.41	1	1	1	1	1	0	3	1
46514	2	61	3	2	1	2	1	25.05	2	1	2	1	2	2	1	1
46522	2	61	3	3	1	2	1	31.09	1	2	2	1	2	0	3	1
46526	2	55	3	3	1	2	1	24.39	2	2	2	1	2	1	2	1
46528	1	76	3	3	1	2	1	28.12	1	1	2	2	2	0	1	0
46531	1	69	4	1	1	2	1	38.38	1	1	1	1	2	0	0	0
46533	2	43	1	2	1	2	1	31.91	1	2	2	2	3	0	0	0
46536	2	79	3	1	1	2	1	30.96	1	2	2	1	1	0	0	0
46537	1	59	2	3	1	2	2	30.77	2	1	2	1	1	0	1	0
46543	1	36	3	3	1	2	1	24.05	2	2	2	1	3	0	0	0
46546	1	80	3	1	2	2	1	29.71	1	1	2	3	1	0	1	0
46547	1	74	3	2	1	2	1	29.22	2	2	2	2	1	0	2	0
46548	1	80	4	1	1	2	1	22.86	2	2	1	1	2	0	0	0
46554	1	48	3	3	1	2	1	28.12	2	1	2	2	1	0	1	0
46555	1	80	3	3	1	2	1	26.37	2	1	2	2	1	0	1	0
46559	2	71	3	3	3	1	2	38.58	2	2	1	1	2	0	2	0
46562	1	70	2	1	1	1	1	29.85	2	2	2	2	2	0	1	0
46563	1	60	3	3	5	2	1	31.72	1	1	2	2	2	0	2	0
46564	2	65	1	1	3	2	2	23.91	1	2	2	2	3	0	2	0
46566	2	48	2	2	1	2	2	23.17	2	2	2	1	2	0	3	1
46568	2	26	2	2	1	2	1	21.35	2	1	2	2	1	0	2	0
46569	2	63	3	2	2	1	2	31.63	1	2	2	2	3	0	1	0
46572	2	61	4	3	3	2	2	25.48	2	1	2	3	2	0	1	0
46574	2	41	1	3	1	2	2	23.87	2	2	2	1	1	0	0	0
46575	2	62	3	2	5	2	2	27.28	2	1	2	1	1	0	1	0
46577	1	62	3	3	1	2	1	22.67	2	1	2	2	3	0	1	0
46578	1	72	4	1	2	1	1	24.14	1	2	1	2	1	0	2	0
46580	2	58	3	2	1	2	1	41.47	2	1	2	1	1	0	1	0
46586	2	63	5	2	1	2	1	24.31	1	1	2	2	1	0	1	0
46587	2	22	1	1	5	2	1	51.89	2	2	2	2	1	0	0	0
46593	2	52	4	2	6	1	2	28.58	2	2	2	1	1	0	1	0
46595	2	80	3	1	2	1	2	29.58	1	1	2	2	1	0	3	1
46597	1	45	2	1	1	2	1	34.76	2	2	1	1	1	1	0	0
46599	2	59	2	1	5	1	1	24.3	1	1	2	2	3	2	3	1
46600	2	47	3	3	3	2	1	26.87	2	1	2	2	3	1	2	1
46603	2	73	3	2	1	2	1	30.93	1	2	1	1	1	1	3	1
46604	2	62	4	2	2	2	2	54.38	1	2	1	1	1	1	3	1
46607	1	44	1	3	1	2	1	27.08	2	2	2	1	1	0	1	0
46609	2	61	3	3	4	2	1	23.23	2	2	2	2	1	0	1	0
46611	1	29	4	3	6	2	1	32.72	1	1	2	1	3	0	0	0
46616	1	60	3	3	1	2	1	55.12	2	1	2	2	2	1	1	0
46620	2	54	2	3	2	2	2	36.41	1	1	1	2	1	0	3	1
46621	2	38	3	2	1	2	1	38.1	2	1	2	1	3	0	0	0
46625	2	51	4	3	1	2	1	21.36	2	2	2	2	3	1	2	1
46629	1	80	3	1	1	2	1	27.69	1	2	2	2	2	0	0	0
46634	2	63	3	3	3	1	2	25.15	1	1	2	1	2	0	1	0
46636	2	76	3	3	2	2	2	35.57	1	1	2	2	1	1	1	0
46642	1	61	1	1	1	1	1	23.22	1	2	2	1	1	0	3	1
46649	2	42	3	3	1	2	1	22.09	2	2	2	2	2	0	1	0
46656	1	70	3	1	3	2	2	24.89	1	2	1	1	2	0	1	0
46657	1	74	3	2	1	2	1	37.77	2	2	2	1	2	0	3	1
46660	1	39	1	2	1	2	1	29.9	2	2	2	2	1	0	0	0
46665	1	57	3	3	1	2	1	23.97	2	2	2	2	2	0	0	0
46666	1	50	3	3	1	2	2	31.89	1	1	2	1	1	0	2	0
46668	1	28	4	2	5	2	1	22.78	2	2	2	1	3	0	0	0
46670	2	80	5	3	2	2	2	29.51	1	1	2	2	1	0	1	0
46671	2	28	4	2	6	2	1	27.34	2	2	2	2	3	0	1	0
46674	2	69	2	1	2	2	2	31.08	1	2	2	1	1	1	3	1
46675	2	23	3	1	5	2	1	20.66	2	2	2	3	1	0	1	0
46676	1	51	4	1	3	2	1	26.27	2	2	2	1	2	0	3	1
46682	2	51	3	3	3	2	1	29.97	2	1	2	2	1	0	0	0
46684	2	38	1	1	6	2	2	29.02	1	1	2	1	1	0	2	0
46688	1	66	3	2	1	2	1	34.06	1	2	2	2	3	0	1	0
46692	1	78	3	2	1	2	2	26.14	1	1	2	1	1	0	2	0
46704	1	59	4	2	1	2	1	35.16	2	1	1	2	1	0	1	0
46705	2	36	3	2	1	2	1	47.02	1	1	1	1	1	0	1	0
46710	1	60	1	1	1	2	1	32.87	2	1	2	1	1	3	0	1
46712	2	80	3	3	3	2	1	25.73	2	1	2	2	2	0	0	0
46713	2	51	3	2	1	2	1	33.06	1	2	2	2	1	0	0	0
46716	2	52	4	3	1	2	2	30.97	1	2	2	2	2	1	2	1
46717	2	49	2	3	3	2	1	31.8	1	2	2	1	2	0	1	0
46722	1	52	4	3	3	2	1	23.97	2	2	2	2	3	1	0	0
46725	2	35	5	3	6	2	1	31.19	2	2	2	2	1	0	1	0
46732	1	77	2	1	1	1	1	26.49	2	1	2	2	2	0	1	0
46734	1	80	3	3	5	2	1	35.22	2	1	2	2	1	0	1	0
46736	2	47	4	3	5	2	2	25.1	2	2	2	1	1	0	0	0
46741	1	38	3	1	1	2	1	35.21	2	1	1	1	1	0	2	0
46744	2	21	3	3	5	1	1	23.97	2	2	2	1	1	1	0	0
46746	2	37	3	3	5	1	2	30	1	2	2	2	1	0	0	0
46753	1	59	1	3	1	2	1	22.67	1	1	2	2	3	1	1	0
46761	2	65	4	3	3	1	2	27.17	2	2	2	2	1	0	1	0
46763	2	34	1	1	1	2	2	23.31	2	2	2	2	1	0	1	0
46764	2	64	4	3	2	1	1	18.47	1	1	2	2	2	1	1	0
46768	2	59	3	3	1	2	1	26.57	1	1	2	2	3	0	2	0
46770	2	70	3	3	2	1	1	28.87	1	1	2	3	3	0	3	1
46776	2	73	3	2	1	2	1	22.06	2	1	2	2	2	0	1	0
46777	2	45	4	3	6	2	2	30	2	2	2	2	1	0	2	0
46778	1	73	3	1	3	1	2	26.9	2	2	2	2	1	0	0	0
46779	1	80	4	1	1	1	1	25.31	1	1	2	2	1	0	2	0
46780	1	57	3	3	1	2	2	23.54	2	1	2	2	1	0	1	0
46781	2	71	4	1	1	2	1	29.79	1	2	2	1	1	0	3	1
46791	1	24	3	2	6	1	1	18.85	2	2	2	1	3	0	0	0
46794	2	51	3	3	3	1	1	33.98	1	2	2	3	1	2	3	1
46800	1	68	3	3	1	2	1	31.69	1	1	2	2	1	0	2	0
46803	1	36	4	3	1	2	1	27.37	2	2	2	1	1	0	0	0
46804	2	40	4	3	1	2	2	41.72	1	2	2	2	1	1	1	0
46805	2	80	3	3	2	1	1	22.68	1	1	1	3	3	0	0	0
46807	1	66	3	1	1	2	1	26.72	1	1	1	1	2	0	1	0
46808	1	22	3	2	6	2	1	28.45	2	1	2	2	1	0	0	0
46811	1	80	5	3	1	1	2	17.34	1	2	2	2	1	0	2	0
46812	2	58	3	3	1	2	1	33.33	1	1	2	3	1	1	2	1
46814	2	71	3	1	4	1	1	44.5	1	2	1	2	1	1	3	1
46819	2	58	1	1	4	1	2	41.17	2	2	1	1	1	0	3	1
46820	2	36	2	1	4	1	1	22.24	2	2	2	1	1	0	2	0
46822	2	80	3	2	3	2	2	28.3	1	1	1	3	2	0	1	0
46823	2	52	3	3	3	2	2	35.5	2	1	2	1	1	0	3	1
46825	2	55	4	2	2	1	1	28.19	2	2	2	2	3	1	3	1
46827	1	27	2	2	6	2	1	27.44	2	2	2	2	3	0	0	0
46828	1	72	3	2	1	2	1	32.23	1	1	2	2	2	0	2	0
46830	2	62	4	1	5	2	1	39.78	2	1	2	2	3	2	3	1
46834	1	39	3	3	4	2	1	72.56	1	1	2	2	1	0	0	0
46835	1	49	4	2	1	2	1	25.28	2	1	2	1	2	1	1	0
46836	2	53	3	3	3	2	1	28.96	2	2	2	1	1	0	1	0
46838	1	75	3	3	1	2	1	28.11	2	2	2	2	2	1	2	1
46840	2	61	4	3	3	1	1	35.18	1	1	2	2	3	2	0	0
46841	2	49	2	2	2	2	1	26.13	2	1	2	1	2	1	0	0
46843	1	54	1	1	1	2	1	29.06	1	2	2	1	3	0	2	0
46851	2	54	2	1	6	2	2	32.75	1	1	1	1	2	2	0	0
46852	2	31	3	3	1	2	1	22.63	2	2	2	1	1	0	0	0
46853	1	61	3	1	1	2	1	35.1	1	1	2	1	2	1	3	1
46857	2	72	3	1	1	2	2	28.32	1	1	2	1	2	1	0	0
46861	2	63	3	3	3	2	2	24.06	2	1	2	2	3	0	1	0
46862	1	50	3	3	1	2	1	24.37	2	1	2	2	2	0	1	0
46864	2	46	3	3	1	2	1	22.41	2	1	2	2	1	0	1	0
46871	1	22	3	2	5	1	1	71.83	2	2	2	1	2	0	3	1
46872	1	38	4	3	1	2	2	24.56	2	2	2	1	1	0	0	0
46874	2	80	3	2	2	2	1	32.25	1	2	2	2	1	0	0	0
46875	1	65	3	2	1	2	1	29.1	1	1	2	2	2	0	2	0
46876	2	61	2	2	1	2	2	27.53	1	1	1	2	1	0	1	0
46883	2	55	1	1	1	2	1	26.92	2	2	2	2	1	0	2	0
46884	2	23	3	1	5	1	1	31.57	2	2	2	1	1	1	0	0
46887	2	21	4	1	5	1	1	26.95	2	2	2	2	3	0	1	0
46888	2	52	3	3	1	2	1	23.95	1	2	2	2	3	1	1	0
46891	1	41	3	1	2	2	1	28.21	1	1	2	1	3	0	1	0
46898	2	80	3	1	2	1	2	23.55	1	1	2	2	1	1	2	1
46899	1	56	1	3	1	2	1	30.24	1	2	2	2	2	0	1	0
46901	1	40	2	2	1	2	1	26.55	2	1	2	2	1	0	0	0
46902	1	70	3	2	1	2	2	39.89	2	1	1	1	2	0	2	0
46906	1	52	1	3	1	2	1	36.51	2	1	2	1	3	1	2	1
46909	1	68	3	3	1	2	1	33.02	2	1	2	1	2	0	2	0
46914	1	44	2	2	4	1	1	27.49	1	2	2	1	1	0	0	0
46916	2	75	4	1	4	1	2	34.7	1	1	2	1	1	2	2	1
46918	1	40	1	3	5	2	1	45.85	1	2	2	2	1	0	1	0
46922	2	52	2	1	2	1	2	25.44	1	1	2	2	3	0	2	0
46924	2	22	2	2	6	1	1	26.07	2	2	2	2	1	0	0	0
46925	2	37	3	3	1	2	1	27.07	2	2	2	1	1	0	1	0
46927	1	61	3	3	1	2	1	36.5	1	1	2	1	2	0	2	0
46928	2	79	4	2	2	2	2	25.14	1	1	1	1	1	0	1	0
46933	1	62	4	1	3	1	1	22.61	2	2	1	2	2	0	1	0
46934	2	49	5	3	1	2	1	18.98	2	2	2	1	3	0	0	0
46936	1	75	2	2	1	2	1	22.08	2	1	2	2	1	0	1	0
46940	1	62	1	1	1	2	1	26.33	2	2	1	2	1	0	0	0
46941	1	51	5	3	4	2	1	22.14	2	2	2	1	3	0	2	0
46944	1	26	3	3	5	2	1	26.86	2	2	2	2	1	0	1	0
46948	1	39	4	3	5	1	1	21.95	2	2	2	1	3	0	0	0
46950	2	74	2	1	5	1	1	31.25	1	1	1	3	1	0	3	1
46951	1	78	3	1	2	1	1	15.25	2	2	2	2	3	0	3	1
46954	2	54	4	3	1	2	2	37.11	2	1	2	1	2	0	1	0
46955	1	55	3	1	1	2	2	24.54	2	2	2	2	1	0	1	0
46957	2	42	3	3	1	2	2	21.25	2	1	2	2	1	0	0	0
46963	2	80	4	3	3	1	1	30.5	2	2	1	2	1	0	2	0
46966	1	29	2	3	6	1	1	19.7	2	1	2	2	2	0	0	0
46969	1	45	5	3	1	2	2	37.1	1	1	1	2	1	0	1	0
46971	2	67	3	3	3	2	1	24.94	2	1	2	2	2	0	0	0
46972	2	66	3	2	3	2	1	22.1	1	2	2	1	1	1	2	1
46975	1	68	2	1	4	1	1	25.03	1	1	2	2	3	0	1	0
46976	2	38	3	2	1	2	1	24.12	2	2	2	2	2	0	0	0
46979	2	61	3	2	1	2	2	28.15	2	1	2	1	1	0	1	0
46983	1	70	3	2	1	2	2	31	2	1	2	3	1	0	2	0
46984	2	52	2	3	1	2	2	22.75	2	2	2	2	1	0	0	0
46987	1	56	2	1	1	2	1	30.78	1	2	2	1	2	0	0	0
46990	2	54	4	3	3	2	2	32.52	1	1	2	2	1	1	3	1
46991	2	80	2	3	2	1	2	22.88	1	1	2	1	1	0	0	0
46992	1	61	2	3	3	2	1	34.49	1	1	2	2	2	0	3	1
46995	2	79	3	3	2	2	2	26.87	2	2	2	2	1	0	1	0
46996	2	77	3	3	2	1	2	30.87	1	2	1	2	1	0	3	1
47004	1	39	4	2	5	2	1	33.49	1	1	2	2	3	0	0	0
47005	1	53	3	1	1	1	1	33.97	2	1	1	1	3	1	1	0
47012	2	61	3	3	1	2	1	24.28	2	2	2	2	2	1	0	0
47014	1	61	4	3	1	2	2	31.36	2	1	1	1	2	0	1	0
47024	2	68	3	1	1	2	2	29.79	1	1	1	2	1	3	3	1
47025	2	57	3	3	6	2	1	21.26	2	2	2	2	2	0	1	0
47026	2	80	3	3	1	2	1	32.33	1	2	2	2	2	1	3	1
47030	2	80	2	2	3	1	1	23.48	1	1	2	1	1	1	2	1
47031	2	50	3	3	5	1	1	22.01	2	2	2	2	3	1	0	0
47033	2	34	3	2	1	2	1	21.08	2	2	2	1	3	0	1	0
47044	2	66	3	3	3	2	1	30.27	2	2	2	2	2	3	0	1
47046	2	72	3	3	1	2	2	29.85	1	2	2	1	1	1	2	1
47047	2	26	3	3	1	2	1	23.89	2	2	2	2	1	0	0	0
47048	1	30	1	3	1	2	2	28.73	2	2	2	2	2	0	0	0
47053	1	58	3	2	3	1	1	21.8	1	2	2	1	3	0	1	0
47055	2	70	3	3	1	2	1	26.91	2	2	2	2	1	1	1	0
47057	1	47	3	3	1	2	1	31	2	1	2	1	2	0	2	0
47064	2	30	3	1	1	1	2	29.11	2	2	2	1	3	3	3	1
47068	2	62	4	1	2	1	1	23.88	1	2	1	2	1	0	0	0
47069	1	49	3	2	1	1	1	35.42	1	1	1	1	3	0	2	0
47070	2	80	4	3	3	1	2	33.05	1	2	1	1	1	3	0	1
47073	1	71	3	2	1	2	1	37.8	1	2	1	2	2	0	1	0
47077	1	23	2	3	6	2	2	21.09	2	2	2	1	1	0	0	0
47083	2	36	3	1	1	2	1	21.42	2	2	2	2	1	0	1	0
47084	1	55	3	1	1	2	1	23.54	2	2	2	2	2	0	0	0
47085	2	29	3	3	1	2	1	21.72	2	2	2	2	1	0	0	0
47087	2	63	2	3	1	2	1	31.31	2	1	2	1	1	0	1	0
47095	1	63	1	3	3	2	1	23.97	1	2	2	1	2	1	3	1
47096	2	46	3	3	1	2	1	22.99	1	2	2	1	1	0	0	0
47097	1	60	2	3	3	2	1	29.38	2	1	2	1	2	0	1	0
47106	1	72	4	3	1	2	2	35.33	1	1	1	2	1	1	2	1
47109	1	63	4	1	3	1	1	16.96	2	2	2	1	3	2	2	1
47115	2	63	3	3	1	2	1	22.71	2	1	2	2	1	0	1	0
47116	2	44	4	3	3	2	1	32.78	2	1	2	2	1	0	1	0
47119	2	43	4	1	5	2	1	48.02	2	1	2	1	3	0	1	0
47132	1	69	2	3	1	2	1	29.82	2	1	2	3	2	1	1	0
47136	2	62	2	1	1	1	1	23.09	1	1	2	2	1	0	2	0
47137	2	30	3	1	1	2	2	35.93	2	2	2	2	2	0	0	0
47144	2	33	4	3	1	2	2	31.04	2	2	2	2	1	0	1	0
47151	2	50	3	3	3	2	2	22.88	1	1	2	1	1	0	1	0
47154	1	65	3	3	2	2	1	43.45	1	1	2	1	2	1	1	0
47156	2	60	4	3	3	2	1	42.25	1	2	2	1	2	1	3	1
47157	1	70	3	3	1	2	1	27.99	1	1	2	2	2	0	1	0
47158	1	49	3	3	1	2	1	27.13	2	1	2	2	2	0	1	0
47162	1	43	2	1	1	1	2	29.45	2	1	2	1	1	0	2	0
47167	1	56	3	2	1	2	1	25.76	2	2	2	1	2	0	0	0
47172	1	36	4	3	5	2	1	44.5	1	2	1	1	1	0	0	0
47173	2	56	2	3	1	2	1	27.7	1	1	2	2	1	0	0	0
47175	1	68	3	3	1	2	1	27.81	1	1	2	2	1	0	0	0
47176	1	74	3	3	1	2	1	21.59	2	2	2	2	2	0	2	0
47179	1	62	3	3	1	2	1	25.18	2	2	2	2	1	0	0	0
47183	2	37	3	3	1	2	1	19.53	2	2	2	2	2	0	0	0
47186	2	60	4	3	1	2	1	23.3	2	1	2	1	3	1	0	0
47190	1	65	3	2	1	2	1	25.12	2	1	2	2	1	1	2	1
47203	1	73	4	3	1	2	1	28.47	1	1	2	2	1	0	1	0
47209	2	30	4	3	3	2	1	38.2	1	2	2	1	1	0	1	0
47210	2	80	4	3	2	2	2	29.68	1	1	1	2	2	1	3	1
47212	2	58	4	1	1	1	1	29.97	1	1	1	2	3	1	1	0
47213	1	27	4	2	5	2	2	24.97	2	2	2	2	1	0	1	0
47215	1	33	3	1	1	1	1	24.2	2	2	2	2	3	0	0	0
47216	1	57	3	3	1	2	1	28.02	1	1	2	2	1	0	1	0
47224	1	53	3	1	5	1	1	39.77	1	1	1	2	3	1	1	0
47228	1	46	1	2	6	2	1	28.24	2	2	2	1	1	0	0	0
47230	1	79	3	2	1	2	1	29.66	2	1	2	1	2	0	2	0
47232	2	52	3	2	1	2	2	32.24	2	1	2	2	1	0	1	0
47233	2	61	1	1	1	2	2	31.13	1	1	1	2	1	3	3	1
47243	1	77	3	3	1	2	1	24.23	1	2	2	2	2	0	3	1
47244	1	35	3	3	1	2	1	32.39	2	2	2	1	1	0	1	0
47245	1	25	3	3	5	1	1	22.82	2	2	2	1	1	0	0	0
47246	2	30	3	2	6	2	1	19.23	2	2	2	3	3	0	1	0
47252	1	45	4	1	6	2	1	26.99	2	2	2	1	3	0	0	0
47253	2	32	4	3	1	2	2	34.27	2	2	2	2	1	1	0	0
47254	1	51	3	2	1	2	2	37.17	1	2	1	1	2	0	2	0
47255	2	37	2	2	5	2	1	26.49	2	1	2	2	1	1	2	1
47257	2	63	4	1	1	1	1	23.08	1	2	1	2	1	1	2	1
47258	1	61	4	1	1	2	1	19.37	2	2	2	1	2	1	3	1
47259	1	34	3	3	6	2	1	26.77	2	2	2	2	1	0	1	0
47264	2	80	3	1	2	2	2	22.58	1	1	2	2	1	1	1	0
47270	2	48	3	1	1	1	1	37.69	1	2	1	1	3	3	1	1
47271	2	80	3	3	2	2	1	28.15	2	2	1	2	3	3	1	1
47272	1	78	3	3	3	2	1	26.77	1	2	2	1	1	0	1	0
47274	2	62	1	3	3	2	1	39.76	1	1	1	2	1	3	1	1
47276	2	76	3	1	1	2	2	31.91	1	2	1	3	1	1	3	1
47277	1	75	3	1	3	2	1	29.37	2	2	2	3	2	0	1	0
47280	2	45	3	1	4	1	1	29.06	2	2	1	1	1	0	1	0
47283	2	80	3	3	2	1	2	26.09	1	1	1	1	2	1	3	1
47285	1	23	2	1	6	1	1	30.65	2	2	2	2	3	1	0	0
47289	2	40	4	1	5	1	1	22.74	2	2	2	1	3	0	0	0
47295	2	79	3	3	2	2	1	21.91	1	2	2	1	2	0	2	0
47297	1	29	3	3	5	2	1	24.2	2	2	2	2	2	0	1	0
47298	1	71	3	3	1	2	1	32.53	2	2	2	2	2	0	1	0
47301	1	49	2	3	3	2	1	28.57	1	1	2	2	2	0	0	0
47302	1	41	1	3	1	2	1	29.75	1	1	2	1	1	0	1	0
47304	2	56	3	3	1	2	1	32.8	2	1	1	1	3	1	1	0
47308	2	61	4	1	5	1	2	22.81	1	1	1	1	3	0	1	0
47318	1	53	1	1	1	2	1	27.08	1	1	1	2	1	0	3	1
47319	2	62	1	3	1	2	2	34.86	2	2	2	2	1	0	1	0
47321	2	75	2	1	2	2	2	30.2	1	1	2	2	2	0	1	0
47322	1	74	1	1	3	1	1	35.24	2	2	2	2	2	0	3	1
47324	1	40	2	3	1	2	1	24.13	1	2	2	2	1	0	0	0
47325	1	53	3	3	5	2	1	27.47	2	2	2	1	2	0	0	0
47327	1	53	3	2	1	2	2	30.16	1	2	2	2	1	0	1	0
47331	1	65	2	1	1	2	2	28.27	1	1	1	1	2	0	3	1
47332	1	43	4	3	1	2	1	27.39	2	2	2	1	2	0	0	0
47335	1	76	3	1	1	2	1	24.36	1	2	1	2	3	1	2	1
47336	1	32	3	3	1	2	1	29.81	2	2	2	2	2	0	0	0
47337	2	48	4	2	1	2	2	44.93	1	1	2	1	2	0	2	0
47340	1	32	4	2	5	2	1	33.65	2	1	2	1	3	0	0	0
47343	1	80	3	3	3	1	1	32.35	1	1	2	2	2	3	1	1
47345	1	61	1	3	1	2	1	21.94	2	1	2	2	1	0	0	0
47350	1	54	1	3	3	2	1	26.91	2	2	2	2	1	0	0	0
47359	2	25	3	3	5	2	1	44.38	2	2	1	1	1	0	0	0
47366	2	52	4	3	1	2	2	32.53	1	1	2	2	1	0	0	0
47369	2	75	1	1	1	1	2	37	2	2	2	2	1	3	3	1
47372	1	56	3	2	1	2	1	27.38	1	2	2	1	3	0	1	0
47374	2	26	3	3	5	2	1	28.81	2	2	2	2	3	0	0	0
47375	1	61	3	3	1	2	1	28.62	1	2	2	2	2	0	2	0
47377	1	53	5	3	1	2	1	23.31	2	2	1	1	2	0	2	0
47380	1	57	1	1	1	2	1	26.91	1	1	1	2	1	0	2	0
47382	2	69	4	2	2	1	2	41.02	1	2	2	3	1	1	3	1
47385	2	29	3	2	1	2	1	36.8	1	1	2	1	3	0	3	1
47389	1	60	4	2	1	2	1	22.48	2	2	2	1	2	0	2	0
47395	1	40	3	3	5	2	1	25.78	1	2	2	2	1	0	0	0
47396	2	75	2	3	3	1	2	23.82	1	2	2	2	1	0	1	0
[truncated: 22,361 more rows]
